# Supplementary material for: Cis-regulatory mutations associate with transcriptional and post-transcriptional deregulation of gene regulatory programs in cancers
Source: Nucleic Acids Res. 2022 Dec 8;50(21):12131–48. doi: 10.1093/nar/gkac1143 (PMC9757053; doi:10.1093/nar/gkac1143)
Supplement: gkac1143_Supplemental_Files [file gkac1143_supplemental_files.zip]

Archive with 7 entries (7 files):
- Additional_files_captions.pdf
- Additional_file_1_selected_TCGA_samples.tsv
- Additional_file_2_TCGA_Cohorts_stats.tsv
- Additional_file_3_predicted_genes_per_cohort.tsv
- Additional_file_4_selected_ICGC_samples.tsv
- Additional_file_5_links_to_resources.tsv
- DysmiR_supp_notes.pdf
