# Supplementary material for: Cis-regulatory mutations associate with transcriptional and post-transcriptional deregulation of gene regulatory programs in cancers
Source: Nucleic Acids Res. 2022 Dec 8;50(21):12131–48. doi: 10.1093/nar/gkac1143 (PMC9757053; doi:10.1093/nar/gkac1143)
Supplement: gkac1143_Supplemental_Files [file gkac1143_supplemental_files.zip › Additional_file_1_selected_TCGA_samples.tsv]

sample	Cohort	Nb_mutations	Nb_mutations_log10	Median_nb_mutations	submitted_specimen_id	icgc_donor_id	specimen_type	Cohort_name	Cancer_type
SP10084	BRCA-US	14752	4.16885090370955	11847	TCGA-E2-A109-01A	DO4766	Primary tumour - solid tissue	BRCA-US	Breast invasive carcinoma
SP10150	BRCA-US	11880	4.07481644064517	11847	TCGA-A8-A092-01A	DO4796	Primary tumour - solid tissue	BRCA-US	Breast invasive carcinoma
SP10470	BRCA-US	15846	4.19991965159057	11847	TCGA-A2-A04P-01A	DO4963	Primary tumour - solid tissue	BRCA-US	Breast invasive carcinoma
SP104984	STAD-US	14022	4.14680996277587	17286	TCGA-BR-8682-01A	DO47737	Primary tumour - solid tissue	STAD-US	Stomach adenocarcinoma
SP105006	STAD-US	17203	4.23560418933984	17286	TCGA-HU-A4G6-01A	DO47747	Primary tumour - solid tissue	STAD-US	Stomach adenocarcinoma
SP105018	STAD-US	66084	4.82009632252891	17286	TCGA-CD-8529-01A	DO47753	Primary tumour - solid tissue	STAD-US	Stomach adenocarcinoma
SP105086	STAD-US	32455	4.51128161346714	17286	TCGA-HU-A4H0-01A	DO47785	Primary tumour - solid tissue	STAD-US	Stomach adenocarcinoma
SP105159	STAD-US	22191	4.34617687342157	17286	TCGA-BR-8381-01A	DO47817	Primary tumour - solid tissue	STAD-US	Stomach adenocarcinoma
SP105213	STAD-US	14579	4.1637277359589	17286	TCGA-HU-8608-01A	DO47841	Primary tumour - solid tissue	STAD-US	Stomach adenocarcinoma
SP105253	STAD-US	25616	4.40851131457522	17286	TCGA-BR-8373-01A	DO47859	Primary tumour - solid tissue	STAD-US	Stomach adenocarcinoma
SP105261	STAD-US	9547	3.9798669225649	17286	TCGA-BR-8486-01A	DO47863	Primary tumour - solid tissue	STAD-US	Stomach adenocarcinoma
SP105375	STAD-US	33930	4.53058385964512	17286	TCGA-BR-8690-01A	DO47911	Primary tumour - solid tissue	STAD-US	Stomach adenocarcinoma
SP105577	STAD-US	12923	4.11136334432513	17286	TCGA-D7-A4YX-01A	DO47997	Primary tumour - solid tissue	STAD-US	Stomach adenocarcinoma
SP10563	BRCA-US	9975	3.99891290435879	11847	TCGA-A8-A08B-01A	DO5012	Primary tumour - solid tissue	BRCA-US	Breast invasive carcinoma
SP105673	STAD-US	20011	4.30126879196606	17286	TCGA-D7-8570-01A	DO48040	Primary tumour - solid tissue	STAD-US	Stomach adenocarcinoma
SP10635	BRCA-US	6219	3.79372055681352	11847	TCGA-E2-A156-01A	DO5046	Primary tumour - solid tissue	BRCA-US	Breast invasive carcinoma
SP106631	LIHC-US	24713	4.39292546917228	14160.5	TCGA-ED-A4XI-01A	DO48505	Primary tumour - solid tissue	LIHC-US	Liver hepatocellular carcinoma
SP106677	LIHC-US	12645	4.10191883368042	14160.5	TCGA-DD-A1EG-01A	DO48518	Primary tumour - solid tissue	LIHC-US	Liver hepatocellular carcinoma
SP106743	LIHC-US	7461	3.8727970399896	14160.5	TCGA-DD-A4NB-01A	DO48552	Primary tumour - solid tissue	LIHC-US	Liver hepatocellular carcinoma
SP109301	LIHC-US	17682	4.24753138623357	14160.5	TCGA-BW-A5NQ-01A	DO49659	Primary tumour - solid tissue	LIHC-US	Liver hepatocellular carcinoma
SP109384	LIHC-US	9290	3.96801571399364	14160.5	TCGA-HP-A5MZ-01A	DO49695	Primary tumour - solid tissue	LIHC-US	Liver hepatocellular carcinoma
SP10944	BRCA-US	18147	4.25880483922701	11847	TCGA-BH-A18U-01A	DO5200	Primary tumour - solid tissue	BRCA-US	Breast invasive carcinoma
SP11045	BRCA-US	7310	3.86391737695786	11847	TCGA-A2-A04X-01A	DO5249	Primary tumour - solid tissue	BRCA-US	Breast invasive carcinoma
SP11171	BRCA-US	14349	4.15682163559163	11847	TCGA-AQ-A04J-01A	DO5312	Primary tumour - solid tissue	BRCA-US	Breast invasive carcinoma
SP11235	BRCA-US	9151	3.96146855535079	11847	TCGA-A2-A0D4-01A	DO5347	Primary tumour - solid tissue	BRCA-US	Breast invasive carcinoma
SP11292	BRCA-US	14010	4.14643813528577	11847	TCGA-B6-A0RT-01A	DO5375	Primary tumour - solid tissue	BRCA-US	Breast invasive carcinoma
SP115162	HNSC-US	6647	3.82262567877414	17493	TCGA-BA-A4IH-01A	DO52029	Primary tumour - solid tissue	HNSC-US	Head and neck squamous cell carcinoma
SP115498	LIHC-US	25700	4.40993312333129	14160.5	TCGA-BW-A5NO-01A	DO52171	Primary tumour - solid tissue	LIHC-US	Liver hepatocellular carcinoma
SP115501	LIHC-US	13157	4.1191568746903	14160.5	TCGA-BW-A5NP-01A	DO52172	Primary tumour - solid tissue	LIHC-US	Liver hepatocellular carcinoma
SP115830	LIHC-US	11301	4.05311687492293	14160.5	TCGA-PD-A5DF-01A	DO52307	Primary tumour - solid tissue	LIHC-US	Liver hepatocellular carcinoma
SP11808	BRCA-US	7173	3.85570083083544	11847	TCGA-AO-A0JM-01A	DO5626	Primary tumour - solid tissue	BRCA-US	Breast invasive carcinoma
SP11878	BRCA-US	16506	4.21764184077333	11847	TCGA-BH-A1FC-01A	DO5661	Primary tumour - solid tissue	BRCA-US	Breast invasive carcinoma
SP11948	BRCA-US	12497	4.09680576982272	11847	TCGA-A2-A04T-01A	DO5696	Primary tumour - solid tissue	BRCA-US	Breast invasive carcinoma
SP12049	BRCA-US	22548	4.35310802614815	11847	TCGA-GI-A2C9-01A	DO5745	Primary tumour - solid tissue	BRCA-US	Breast invasive carcinoma
SP12186	BRCA-US	12761	4.10588470866923	11847	TCGA-AO-A03N-01B	DO5808	Primary tumour - solid tissue	BRCA-US	Breast invasive carcinoma
SP12856	BRCA-US	51236	4.70957521697943	11847	TCGA-EW-A1J5-01A	DO6144	Primary tumour - solid tissue	BRCA-US	Breast invasive carcinoma
SP13036	BRCA-US	31860	4.50324577146511	11847	TCGA-EW-A1PC-01B	DO6231	Primary tumour - solid tissue	BRCA-US	Breast invasive carcinoma
SP2714	BRCA-US	17398	4.24049932650751	11847	TCGA-D8-A27H-01A	DO1249	Primary tumour - solid tissue	BRCA-US	Breast invasive carcinoma
SP2731	BRCA-US	7241	3.85979854748057	11847	TCGA-BH-A0DG-01A	DO1257	Primary tumour - solid tissue	BRCA-US	Breast invasive carcinoma
SP2766	BRCA-US	11743	4.06977906088151	11847	TCGA-D8-A27F-01A	DO1274	Primary tumour - solid tissue	BRCA-US	Breast invasive carcinoma
SP2781	BRCA-US	7106	3.85162520315331	11847	TCGA-AR-A2LK-01A	DO1281	Primary tumour - solid tissue	BRCA-US	Breast invasive carcinoma
SP2793	BRCA-US	20752	4.31705995874001	11847	TCGA-AO-A124-01A	DO1287	Primary tumour - solid tissue	BRCA-US	Breast invasive carcinoma
SP2799	BRCA-US	6156	3.78929861115944	11847	TCGA-E9-A1NH-01A	DO1290	Primary tumour - solid tissue	BRCA-US	Breast invasive carcinoma
SP2801	BRCA-US	11307	4.05334739216927	11847	TCGA-AR-A24Z-01A	DO1291	Primary tumour - solid tissue	BRCA-US	Breast invasive carcinoma
SP2826	BRCA-US	9380	3.97220283837906	11847	TCGA-BH-A0B3-01A	DO1301	Primary tumour - solid tissue	BRCA-US	Breast invasive carcinoma
SP2881	BRCA-US	14361	4.15718468220161	11847	TCGA-AC-A2BK-01A	DO1328	Primary tumour - solid tissue	BRCA-US	Breast invasive carcinoma
SP29914	HNSC-US	33063	4.51934225711004	17493	TCGA-CV-7432-01A	DO14159	Primary tumour - solid tissue	HNSC-US	Head and neck squamous cell carcinoma
SP29940	HNSC-US	13249	4.12218310009387	17493	TCGA-CR-7382-01A	DO14171	Primary tumour - solid tissue	HNSC-US	Head and neck squamous cell carcinoma
SP2997	BRCA-US	9182	3.96293728843	11847	TCGA-BH-A0E0-01A	DO1384	Primary tumour - solid tissue	BRCA-US	Breast invasive carcinoma
SP29987	HNSC-US	22403	4.35030617887911	17493	TCGA-CR-6491-01A	DO14192	Primary tumour - solid tissue	HNSC-US	Head and neck squamous cell carcinoma
SP30011	HNSC-US	10651	4.02739038468497	17493	TCGA-CV-6433-01A	DO14204	Primary tumour - solid tissue	HNSC-US	Head and neck squamous cell carcinoma
SP30071	HNSC-US	25004	4.39800949023077	17493	TCGA-BA-5556-01A	DO14232	Primary tumour - solid tissue	HNSC-US	Head and neck squamous cell carcinoma
SP30077	HNSC-US	30709	4.4872656744192	17493	TCGA-BA-6872-01A	DO14236	Primary tumour - solid tissue	HNSC-US	Head and neck squamous cell carcinoma
SP30083	HNSC-US	11109	4.0456749667691	17493	TCGA-CV-7090-01A	DO14238	Primary tumour - solid tissue	HNSC-US	Head and neck squamous cell carcinoma
SP30093	HNSC-US	8232	3.91550536175438	17493	TCGA-BA-6873-01A	DO14242	Primary tumour - solid tissue	HNSC-US	Head and neck squamous cell carcinoma
SP30113	HNSC-US	99890	4.9995220131289	17493	TCGA-BA-6869-01A	DO14250	Primary tumour - solid tissue	HNSC-US	Head and neck squamous cell carcinoma
SP30143	HNSC-US	11715	4.06874229293298	17493	TCGA-BB-4225-01A	DO14264	Primary tumour - solid tissue	HNSC-US	Head and neck squamous cell carcinoma
SP3016	BRCA-US	13781	4.13928073271852	11847	TCGA-A7-A13D-01A	DO1392	Primary tumour - solid tissue	BRCA-US	Breast invasive carcinoma
SP30185	HNSC-US	7400	3.86923171973098	17493	TCGA-CR-7385-01A	DO14282	Primary tumour - solid tissue	HNSC-US	Head and neck squamous cell carcinoma
SP30332	HNSC-US	63035	4.79958175716981	17493	TCGA-CV-5432-01A	DO14343	Primary tumour - solid tissue	HNSC-US	Head and neck squamous cell carcinoma
SP30493	HNSC-US	18751	4.27302443381846	17493	TCGA-CR-7404-01A	DO14420	Primary tumour - solid tissue	HNSC-US	Head and neck squamous cell carcinoma
SP30675	HNSC-US	73137	4.86413714208123	17493	TCGA-BA-4076-01A	DO14502	Primary tumour - solid tissue	HNSC-US	Head and neck squamous cell carcinoma
SP30803	HNSC-US	54430	4.73583833431707	17493	TCGA-CV-6961-01A	DO14566	Primary tumour - solid tissue	HNSC-US	Head and neck squamous cell carcinoma
SP30843	HNSC-US	7422	3.87052095001276	17493	TCGA-CR-5249-01A	DO14582	Primary tumour - solid tissue	HNSC-US	Head and neck squamous cell carcinoma
SP30907	HNSC-US	17850	4.25163822044821	17493	TCGA-HD-7753-01A	DO14614	Primary tumour - solid tissue	HNSC-US	Head and neck squamous cell carcinoma
SP31030	HNSC-US	32723	4.51485311235016	17493	TCGA-CV-5442-01A	DO14678	Primary tumour - solid tissue	HNSC-US	Head and neck squamous cell carcinoma
SP31046	HNSC-US	5669	3.75350645699097	17493	TCGA-CR-6470-01A	DO14686	Primary tumour - solid tissue	HNSC-US	Head and neck squamous cell carcinoma
SP31126	HNSC-US	14991	4.17583060416225	17493	TCGA-CV-7255-01A	DO14718	Primary tumour - solid tissue	HNSC-US	Head and neck squamous cell carcinoma
SP31174	HNSC-US	13197	4.12047521669653	17493	TCGA-CV-7180-01A	DO14742	Primary tumour - solid tissue	HNSC-US	Head and neck squamous cell carcinoma
SP31190	HNSC-US	17830	4.25115134317535	17493	TCGA-CQ-6228-01A	DO14750	Primary tumour - solid tissue	HNSC-US	Head and neck squamous cell carcinoma
SP31334	HNSC-US	17220	4.23603314711764	17493	TCGA-CN-6989-01A	DO14814	Primary tumour - solid tissue	HNSC-US	Head and neck squamous cell carcinoma
SP31422	HNSC-US	22318	4.34865527324576	17493	TCGA-BA-5149-01A	DO14862	Primary tumour - solid tissue	HNSC-US	Head and neck squamous cell carcinoma
SP31606	HNSC-US	6714	3.82698133691199	17493	TCGA-CR-6467-01A	DO14942	Primary tumour - solid tissue	HNSC-US	Head and neck squamous cell carcinoma
SP31790	HNSC-US	11847	4.07360838845621	17493	TCGA-CV-5973-01A	DO15014	Primary tumour - solid tissue	HNSC-US	Head and neck squamous cell carcinoma
SP31814	HNSC-US	12310	4.09025805293132	17493	TCGA-CN-5365-01A	DO15022	Primary tumour - solid tissue	HNSC-US	Head and neck squamous cell carcinoma
SP31854	HNSC-US	38860	4.58950279626376	17493	TCGA-CX-7086-01A	DO15046	Primary tumour - solid tissue	HNSC-US	Head and neck squamous cell carcinoma
SP32014	HNSC-US	8500	3.92941892571429	17493	TCGA-CN-4737-01A	DO15110	Primary tumour - solid tissue	HNSC-US	Head and neck squamous cell carcinoma
SP32222	HNSC-US	2832	3.45209324901773	17493	TCGA-CR-7391-01A	DO15198	Primary tumour - solid tissue	HNSC-US	Head and neck squamous cell carcinoma
SP32662	HNSC-US	21679	4.33603924537104	17493	TCGA-CN-6994-01A	DO15398	Primary tumour - solid tissue	HNSC-US	Head and neck squamous cell carcinoma
SP32694	HNSC-US	28315	4.45201656596255	17493	TCGA-DQ-5625-01A	DO15414	Primary tumour - solid tissue	HNSC-US	Head and neck squamous cell carcinoma
SP32742	HNSC-US	27533	4.43985353476645	17493	TCGA-CN-5374-01A	DO15430	Primary tumour - solid tissue	HNSC-US	Head and neck squamous cell carcinoma
SP32894	HNSC-US	6505	3.81324730089761	17493	TCGA-CV-7100-01A	DO15503	Primary tumour - solid tissue	HNSC-US	Head and neck squamous cell carcinoma
SP32958	HNSC-US	19326	4.28614197520333	17493	TCGA-CR-6487-01A	DO15527	Primary tumour - solid tissue	HNSC-US	Head and neck squamous cell carcinoma
SP33094	HNSC-US	17493	4.24286429614071	17493	TCGA-CV-5431-01A	DO15591	Primary tumour - solid tissue	HNSC-US	Head and neck squamous cell carcinoma
SP33496	HNSC-US	57220	4.75754785346924	17493	TCGA-CN-6011-01A	DO15791	Primary tumour - solid tissue	HNSC-US	Head and neck squamous cell carcinoma
SP33544	HNSC-US	37293	4.57162732117412	17493	TCGA-CV-6956-01A	DO15815	Primary tumour - solid tissue	HNSC-US	Head and neck squamous cell carcinoma
SP3368	BRCA-US	7824	3.89342884177954	11847	TCGA-B6-A0WX-01A	DO1537	Primary tumour - solid tissue	BRCA-US	Breast invasive carcinoma
SP33688	HNSC-US	47532	4.67698608845192	17493	TCGA-CR-6472-01A	DO15870	Primary tumour - solid tissue	HNSC-US	Head and neck squamous cell carcinoma
SP33774	HNSC-US	8363	3.92236209678479	17493	TCGA-CV-5443-01A	DO15911	Primary tumour - solid tissue	HNSC-US	Head and neck squamous cell carcinoma
SP33837	HNSC-US	8953	3.95196858449291	17493	TCGA-CR-6482-01A	DO15943	Primary tumour - solid tissue	HNSC-US	Head and neck squamous cell carcinoma
SP34005	HNSC-US	7860	3.89542254603941	17493	TCGA-CR-5250-01A	DO16015	Primary tumour - solid tissue	HNSC-US	Head and neck squamous cell carcinoma
SP3415	BRCA-US	15063	4.17791147609401	11847	TCGA-AO-A0J4-01A	DO1559	Primary tumour - solid tissue	BRCA-US	Breast invasive carcinoma
SP3631	BRCA-US	36443	4.56161412104018	11847	TCGA-AR-A0TX-01A	DO1663	Primary tumour - solid tissue	BRCA-US	Breast invasive carcinoma
SP4265	BRCA-US	8008	3.90352406447126	11847	TCGA-B6-A0RU-01A	DO1954	Primary tumour - solid tissue	BRCA-US	Breast invasive carcinoma
SP4472	BRCA-US	13036	4.11514435179311	11847	TCGA-C8-A12L-01A	DO2055	Primary tumour - solid tissue	BRCA-US	Breast invasive carcinoma
SP4523	BRCA-US	7753	3.88946978396951	11847	TCGA-BH-A18R-01A	DO2078	Primary tumour - solid tissue	BRCA-US	Breast invasive carcinoma
SP4535	BRCA-US	5957	3.77502760009884	11847	TCGA-BH-A0H6-01A	DO2084	Primary tumour - solid tissue	BRCA-US	Breast invasive carcinoma
SP4557	BRCA-US	9219	3.96468381497604	11847	TCGA-B6-A0X5-01A	DO2096	Primary tumour - solid tissue	BRCA-US	Breast invasive carcinoma
SP4593	BRCA-US	6826	3.83416628394262	11847	TCGA-BH-A0H0-01A	DO2114	Primary tumour - solid tissue	BRCA-US	Breast invasive carcinoma
SP4820	BRCA-US	11847	4.07360838845621	11847	TCGA-AN-A04D-01A	DO2222	Primary tumour - solid tissue	BRCA-US	Breast invasive carcinoma
SP4875	BRCA-US	12345	4.09149109426795	11847	TCGA-AO-A0J2-01A	DO2252	Primary tumour - solid tissue	BRCA-US	Breast invasive carcinoma
SP49114	LIHC-US	29932	4.476135736551	14160.5	TCGA-DD-A1EB-01A	DO22836	Primary tumour - solid tissue	LIHC-US	Liver hepatocellular carcinoma
SP49119	LIHC-US	11739	4.06963110262034	14160.5	TCGA-ES-A2HS-01A	DO22838	Primary tumour - solid tissue	LIHC-US	Liver hepatocellular carcinoma
SP49124	LIHC-US	20611	4.31409906329528	14160.5	TCGA-G3-A3CK-01A	DO22839	Primary tumour - solid tissue	LIHC-US	Liver hepatocellular carcinoma
SP49157	LIHC-US	18619	4.26995635193295	14160.5	TCGA-EP-A26S-01A	DO22854	Primary tumour - solid tissue	LIHC-US	Liver hepatocellular carcinoma
SP49175	LIHC-US	11513	4.06118850466207	14160.5	TCGA-CC-5260-01A	DO22860	Primary tumour - solid tissue	LIHC-US	Liver hepatocellular carcinoma
SP49187	LIHC-US	15322	4.18531545800366	14160.5	TCGA-G3-A25V-01A	DO22866	Primary tumour - solid tissue	LIHC-US	Liver hepatocellular carcinoma
SP49205	LIHC-US	9353	3.97095093434542	14160.5	TCGA-CC-5261-01A	DO22875	Primary tumour - solid tissue	LIHC-US	Liver hepatocellular carcinoma
SP49223	LIHC-US	7923	3.89888965592659	14160.5	TCGA-G3-A25T-01A	DO22884	Primary tumour - solid tissue	LIHC-US	Liver hepatocellular carcinoma
SP49229	LIHC-US	10602	4.02538779989041	14160.5	TCGA-BC-A10Q-01A	DO22887	Primary tumour - solid tissue	LIHC-US	Liver hepatocellular carcinoma
SP49247	LIHC-US	20595	4.31376179629244	14160.5	TCGA-BC-A217-01A	DO22896	Primary tumour - solid tissue	LIHC-US	Liver hepatocellular carcinoma
SP49286	LIHC-US	15168	4.18092831999399	14160.5	TCGA-FV-A3I1-01A	DO22914	Primary tumour - solid tissue	LIHC-US	Liver hepatocellular carcinoma
SP49322	LIHC-US	12218	4.08700012079599	14160.5	TCGA-BC-A216-01A	DO22929	Primary tumour - solid tissue	LIHC-US	Liver hepatocellular carcinoma
SP49328	LIHC-US	15057	4.17773845040172	14160.5	TCGA-EP-A2KB-01A	DO22932	Primary tumour - solid tissue	LIHC-US	Liver hepatocellular carcinoma
SP49334	LIHC-US	12051	4.08102308645133	14160.5	TCGA-EP-A3RK-01A	DO22935	Primary tumour - solid tissue	LIHC-US	Liver hepatocellular carcinoma
SP49379	LIHC-US	20239	4.30618905040043	14160.5	TCGA-CC-5262-01A	DO22953	Primary tumour - solid tissue	LIHC-US	Liver hepatocellular carcinoma
SP49385	LIHC-US	12702	4.10387210840306	14160.5	TCGA-ES-A2HT-01A	DO22956	Primary tumour - solid tissue	LIHC-US	Liver hepatocellular carcinoma
SP49391	LIHC-US	9882	3.9948448495534	14160.5	TCGA-DD-A1EI-01A	DO22959	Primary tumour - solid tissue	LIHC-US	Liver hepatocellular carcinoma
SP49449	LIHC-US	8577	3.93333541007765	14160.5	TCGA-DD-A1EH-01A	DO22986	Primary tumour - solid tissue	LIHC-US	Liver hepatocellular carcinoma
SP49469	LIHC-US	12091	4.08246222116863	14160.5	TCGA-DD-A1EJ-01A	DO22994	Primary tumour - solid tissue	LIHC-US	Liver hepatocellular carcinoma
SP49481	LIHC-US	6646	3.82256033694269	14160.5	TCGA-DD-A1ED-01A	DO22998	Primary tumour - solid tissue	LIHC-US	Liver hepatocellular carcinoma
SP49531	LIHC-US	23151	4.36456975496962	14160.5	TCGA-G3-A25S-01A	DO23018	Primary tumour - solid tissue	LIHC-US	Liver hepatocellular carcinoma
SP49541	LIHC-US	17027	4.23113813602972	14160.5	TCGA-EP-A2KA-01A	DO23023	Primary tumour - solid tissue	LIHC-US	Liver hepatocellular carcinoma
SP49551	LIHC-US	17012	4.23075537404199	14160.5	TCGA-CC-A1HT-01A	DO23028	Primary tumour - solid tissue	LIHC-US	Liver hepatocellular carcinoma
SP49591	LIHC-US	12207	4.08660894457295	14160.5	TCGA-DD-A1EL-01A	DO23048	Primary tumour - solid tissue	LIHC-US	Liver hepatocellular carcinoma
SP49651	LIHC-US	11453	4.05891926071889	14160.5	TCGA-G3-A25Y-01A	DO23073	Primary tumour - solid tissue	LIHC-US	Liver hepatocellular carcinoma
SP5017	BRCA-US	8437	3.92618804910721	11847	TCGA-AN-A0G0-01A	DO2323	Primary tumour - solid tissue	BRCA-US	Breast invasive carcinoma
SP50263	LUAD-US	13346	4.12535112051475	28888	TCGA-91-6847-01A	DO23584	Primary tumour - solid tissue	LUAD-US	Lung adenocarcinoma
SP50317	LUAD-US	18917	4.27685226384427	28888	TCGA-91-6840-01A	DO23608	Primary tumour - solid tissue	LUAD-US	Lung adenocarcinoma
SP50321	LUAD-US	15408	4.18774626978046	28888	TCGA-50-5932-01A	DO23610	Primary tumour - solid tissue	LUAD-US	Lung adenocarcinoma
SP50406	LUAD-US	3397	3.53109554687003	28888	TCGA-75-7030-01A	DO23648	Primary tumour - solid tissue	LUAD-US	Lung adenocarcinoma
SP50412	LUAD-US	5634	3.75081684264975	28888	TCGA-55-6986-01A	DO23651	Primary tumour - solid tissue	LUAD-US	Lung adenocarcinoma
SP50485	LUAD-US	4790	3.68033551341456	28888	TCGA-55-6984-01A	DO23687	Primary tumour - solid tissue	LUAD-US	Lung adenocarcinoma
SP50518	LUAD-US	9711	3.98726395412224	28888	TCGA-50-6591-01A	DO23702	Primary tumour - solid tissue	LUAD-US	Lung adenocarcinoma
SP5052	BRCA-US	23940	4.37912414607039	11847	TCGA-EW-A3U0-01A	DO2341	Primary tumour - solid tissue	BRCA-US	Breast invasive carcinoma
SP50592	LUAD-US	8954	3.95201709004743	28888	TCGA-49-4512-01A	DO23735	Primary tumour - solid tissue	LUAD-US	Lung adenocarcinoma
SP50611	LUAD-US	66025	4.81970840987896	28888	TCGA-44-2659-01A	DO23744	Primary tumour - solid tissue	LUAD-US	Lung adenocarcinoma
SP50713	LUAD-US	19864	4.29806670654651	28888	TCGA-49-4486-01A	DO23786	Primary tumour - solid tissue	LUAD-US	Lung adenocarcinoma
SP50827	LUAD-US	48476	4.68552677680185	28888	TCGA-05-4396-01A	DO23838	Primary tumour - solid tissue	LUAD-US	Lung adenocarcinoma
SP51037	LUAD-US	9783	3.99047205352562	28888	TCGA-05-5429-01A	DO23942	Primary tumour - solid tissue	LUAD-US	Lung adenocarcinoma
SP51446	LUAD-US	7881	3.89658132750573	28888	TCGA-97-8171-01A	DO24130	Primary tumour - solid tissue	LUAD-US	Lung adenocarcinoma
SP51824	LUAD-US	32438	4.51105406946821	28888	TCGA-05-4389-01A	DO24307	Primary tumour - solid tissue	LUAD-US	Lung adenocarcinoma
SP52232	LUAD-US	34598	4.53905099433993	28888	TCGA-73-4659-01A	DO24467	Primary tumour - solid tissue	LUAD-US	Lung adenocarcinoma
SP52284	LUAD-US	10751	4.03144886185938	28888	TCGA-75-5147-01A	DO24497	Primary tumour - solid tissue	LUAD-US	Lung adenocarcinoma
SP52607	LUAD-US	7632	3.88263836169604	28888	TCGA-64-1680-01A	DO24646	Primary tumour - solid tissue	LUAD-US	Lung adenocarcinoma
SP52667	LUAD-US	39898	4.60095112599417	28888	TCGA-05-4420-01A	DO24675	Primary tumour - solid tissue	LUAD-US	Lung adenocarcinoma
SP52779	LUAD-US	44636	4.64968526890975	28888	TCGA-78-7158-01A	DO24729	Primary tumour - solid tissue	LUAD-US	Lung adenocarcinoma
SP5279	BRCA-US	11514	4.06122622511911	11847	TCGA-E2-A14P-01A	DO2455	Primary tumour - solid tissue	BRCA-US	Breast invasive carcinoma
SP53073	LUAD-US	28888	4.46071747541877	28888	TCGA-78-7535-01A	DO24860	Primary tumour - solid tissue	LUAD-US	Lung adenocarcinoma
SP53387	LUAD-US	51734	4.71377605874482	28888	TCGA-55-6972-01A	DO25010	Primary tumour - solid tissue	LUAD-US	Lung adenocarcinoma
SP53460	LUAD-US	67255	4.82772457702671	28888	TCGA-50-5066-01A	DO25040	Primary tumour - solid tissue	LUAD-US	Lung adenocarcinoma
SP53548	LUAD-US	13052	4.11567706511584	28888	TCGA-67-6215-01A	DO25068	Primary tumour - solid tissue	LUAD-US	Lung adenocarcinoma
SP53618	LUAD-US	71832	4.8563179585518	28888	TCGA-64-1678-01A	DO25104	Primary tumour - solid tissue	LUAD-US	Lung adenocarcinoma
SP5381	BRCA-US	4609	3.66360670812452	11847	TCGA-BH-A0DT-01A	DO2503	Primary tumour - solid tissue	BRCA-US	Breast invasive carcinoma
SP53810	LUAD-US	203059	5.30762224309331	28888	TCGA-50-5930-01A	DO25189	Primary tumour - solid tissue	LUAD-US	Lung adenocarcinoma
SP5393	BRCA-US	8748	3.9419087743656	11847	TCGA-AR-A1AY-01A	DO2509	Primary tumour - solid tissue	BRCA-US	Breast invasive carcinoma
SP54113	LUAD-US	129612	5.11264521212503	28888	TCGA-05-4397-01A	DO25320	Primary tumour - solid tissue	LUAD-US	Lung adenocarcinoma
SP54363	LUAD-US	50684	4.70487088224488	28888	TCGA-05-4395-01A	DO25444	Primary tumour - solid tissue	LUAD-US	Lung adenocarcinoma
SP5448	BRCA-US	10639	4.02690080889026	11847	TCGA-A8-A07B-01A	DO2539	Primary tumour - solid tissue	BRCA-US	Breast invasive carcinoma
SP5473	BRCA-US	11131	4.04653418275097	11847	TCGA-EW-A1PH-01A	DO2551	Primary tumour - solid tissue	BRCA-US	Breast invasive carcinoma
SP54745	LUAD-US	53820	4.73094369342774	28888	TCGA-49-6742-01A	DO25622	Primary tumour - solid tissue	LUAD-US	Lung adenocarcinoma
SP55004	LUAD-US	3251	3.51201696949613	28888	TCGA-44-6148-01A	DO25737	Primary tumour - solid tissue	LUAD-US	Lung adenocarcinoma
SP55142	LUAD-US	182648	5.26161492103893	28888	TCGA-67-3771-01A	DO25797	Primary tumour - solid tissue	LUAD-US	Lung adenocarcinoma
SP55235	LUAD-US	139571	5.14479519014725	28888	TCGA-05-4398-01A	DO25847	Primary tumour - solid tissue	LUAD-US	Lung adenocarcinoma
SP55309	LUAD-US	9367	3.97160052023006	28888	TCGA-75-6203-01A	DO25887	Primary tumour - solid tissue	LUAD-US	Lung adenocarcinoma
SP55387	LUAD-US	31210	4.49429376866533	28888	TCGA-55-8299-01A	DO25927	Primary tumour - solid tissue	LUAD-US	Lung adenocarcinoma
SP55509	LUAD-US	75132	4.87582494983274	28888	TCGA-55-7281-01A	DO25985	Primary tumour - solid tissue	LUAD-US	Lung adenocarcinoma
SP5559	BRCA-US	26372	4.42114306707167	11847	TCGA-A8-A094-01A	DO2593	Primary tumour - solid tissue	BRCA-US	Breast invasive carcinoma
SP55711	LUAD-US	10356	4.01519204176283	28888	TCGA-50-6597-01A	DO26062	Primary tumour - solid tissue	LUAD-US	Lung adenocarcinoma
SP56168	LUAD-US	39581	4.59748676230584	28888	TCGA-55-6982-01A	DO26280	Primary tumour - solid tissue	LUAD-US	Lung adenocarcinoma
SP56303	LUAD-US	22759	4.35715317582396	28888	TCGA-38-4628-01A	DO26354	Primary tumour - solid tissue	LUAD-US	Lung adenocarcinoma
SP56460	LUSC-US	36758	4.56535187342699	48191	TCGA-18-3415-01A	DO26427	Primary tumour - solid tissue	LUSC-US	Lung squamous cell carcinoma
SP56474	LUSC-US	23315	4.36763541979051	48191	TCGA-43-5670-01A	DO26434	Primary tumour - solid tissue	LUSC-US	Lung squamous cell carcinoma
SP56502	LUSC-US	54868	4.73931912996473	48191	TCGA-43-3920-01A	DO26445	Primary tumour - solid tissue	LUSC-US	Lung squamous cell carcinoma
SP56533	LUSC-US	29415	4.46856885272347	48191	TCGA-85-8052-01A	DO26459	Primary tumour - solid tissue	LUSC-US	Lung squamous cell carcinoma
SP56537	LUSC-US	50403	4.7024563865382	48191	TCGA-56-1622-01A	DO26461	Primary tumour - solid tissue	LUSC-US	Lung squamous cell carcinoma
SP56553	LUSC-US	150433	5.1773431164806	48191	TCGA-60-2698-01A	DO26469	Primary tumour - solid tissue	LUSC-US	Lung squamous cell carcinoma
SP56566	LUSC-US	29468	4.46935066118285	48191	TCGA-94-7943-01A	DO26475	Primary tumour - solid tissue	LUSC-US	Lung squamous cell carcinoma
SP56569	LUSC-US	43101	4.63448734648193	48191	TCGA-60-2713-01A	DO26476	Primary tumour - solid tissue	LUSC-US	Lung squamous cell carcinoma
SP56607	LUSC-US	27095	4.43288915534841	48191	TCGA-96-7545-01A	DO26492	Primary tumour - solid tissue	LUSC-US	Lung squamous cell carcinoma
SP56638	LUSC-US	49816	4.69736885271334	48191	TCGA-34-2596-01A	DO26508	Primary tumour - solid tissue	LUSC-US	Lung squamous cell carcinoma
SP56644	LUSC-US	57782	4.76179256994036	48191	TCGA-68-7755-01A	DO26512	Primary tumour - solid tissue	LUSC-US	Lung squamous cell carcinoma
SP5666	BRCA-US	8573	3.93313282372673	11847	TCGA-A8-A09X-01A	DO2647	Primary tumour - solid tissue	BRCA-US	Breast invasive carcinoma
SP56704	LUSC-US	61963	4.79213243639358	48191	TCGA-60-2724-01A	DO26540	Primary tumour - solid tissue	LUSC-US	Lung squamous cell carcinoma
SP56730	LUSC-US	43541	4.63889839919967	48191	TCGA-22-5485-01A	DO26553	Primary tumour - solid tissue	LUSC-US	Lung squamous cell carcinoma
SP56754	LUSC-US	37183	4.57034442661083	48191	TCGA-34-5240-01A	DO26563	Primary tumour - solid tissue	LUSC-US	Lung squamous cell carcinoma
SP56771	LUSC-US	18244	4.2611200635689	48191	TCGA-18-3408-01A	DO26572	Primary tumour - solid tissue	LUSC-US	Lung squamous cell carcinoma
SP56821	LUSC-US	39148	4.59270957964682	48191	TCGA-43-3394-01A	DO26596	Primary tumour - solid tissue	LUSC-US	Lung squamous cell carcinoma
SP56941	LUSC-US	9728	3.98802356192866	48191	TCGA-21-1078-01A	DO26653	Primary tumour - solid tissue	LUSC-US	Lung squamous cell carcinoma
SP57024	LUSC-US	28026	4.44756111767143	48191	TCGA-90-7767-01A	DO26692	Primary tumour - solid tissue	LUSC-US	Lung squamous cell carcinoma
SP57066	LUSC-US	66907	4.82547155726465	48191	TCGA-66-2795-01A	DO26710	Primary tumour - solid tissue	LUSC-US	Lung squamous cell carcinoma
SP57189	LUSC-US	129190	5.11122889823416	48191	TCGA-21-1083-01A	DO26769	Primary tumour - solid tissue	LUSC-US	Lung squamous cell carcinoma
SP57251	LUSC-US	64128	4.80704769551511	48191	TCGA-60-2722-01A	DO26798	Primary tumour - solid tissue	LUSC-US	Lung squamous cell carcinoma
SP57267	LUSC-US	61361	4.78789242869423	48191	TCGA-37-4135-01A	DO26806	Primary tumour - solid tissue	LUSC-US	Lung squamous cell carcinoma
SP57450	LUSC-US	30401	4.48288786937649	48191	TCGA-22-5477-01A	DO26894	Primary tumour - solid tissue	LUSC-US	Lung squamous cell carcinoma
SP57538	LUSC-US	48264	4.68362331230835	48191	TCGA-98-8022-01A	DO26934	Primary tumour - solid tissue	LUSC-US	Lung squamous cell carcinoma
SP57586	LUSC-US	41101	4.61385238852324	48191	TCGA-92-8064-01A	DO26957	Primary tumour - solid tissue	LUSC-US	Lung squamous cell carcinoma
SP57629	LUSC-US	39505	4.59665206613244	48191	TCGA-56-7582-01A	DO26976	Primary tumour - solid tissue	LUSC-US	Lung squamous cell carcinoma
SP57651	LUSC-US	22691	4.35585363581054	48191	TCGA-60-2711-01A	DO26987	Primary tumour - solid tissue	LUSC-US	Lung squamous cell carcinoma
SP57669	LUSC-US	61921	4.79183796141797	48191	TCGA-68-8250-01A	DO26993	Primary tumour - solid tissue	LUSC-US	Lung squamous cell carcinoma
SP57735	LUSC-US	50484	4.70315375806462	48191	TCGA-66-2744-01A	DO27025	Primary tumour - solid tissue	LUSC-US	Lung squamous cell carcinoma
SP57818	LUSC-US	58647	4.76824580133188	48191	TCGA-52-7812-01A	DO27067	Primary tumour - solid tissue	LUSC-US	Lung squamous cell carcinoma
SP5784	BRCA-US	13419	4.12772015289232	11847	TCGA-E2-A1LL-01A	DO2694	Primary tumour - solid tissue	BRCA-US	Breast invasive carcinoma
SP57846	LUSC-US	63946	4.8058133833376	48191	TCGA-34-2600-01A	DO27081	Primary tumour - solid tissue	LUSC-US	Lung squamous cell carcinoma
SP57901	LUSC-US	34823	4.54186618284456	48191	TCGA-18-4721-01A	DO27104	Primary tumour - solid tissue	LUSC-US	Lung squamous cell carcinoma
SP57933	LUSC-US	68060	4.83289194475979	48191	TCGA-21-5782-01A	DO27120	Primary tumour - solid tissue	LUSC-US	Lung squamous cell carcinoma
SP5808	BRCA-US	18180	4.25959387888595	11847	TCGA-A2-A25B-01A	DO2706	Primary tumour - solid tissue	BRCA-US	Breast invasive carcinoma
SP58101	LUSC-US	48118	4.68230756781546	48191	TCGA-22-5492-01A	DO27208	Primary tumour - solid tissue	LUSC-US	Lung squamous cell carcinoma
SP5820	BRCA-US	8380	3.92324401863028	11847	TCGA-A8-A07I-01A	DO2712	Primary tumour - solid tissue	BRCA-US	Breast invasive carcinoma
SP58245	LUSC-US	70431	4.84776385467657	48191	TCGA-66-2789-01A	DO27279	Primary tumour - solid tissue	LUSC-US	Lung squamous cell carcinoma
SP58326	LUSC-US	83288	4.92058243346922	48191	TCGA-33-4586-01A	DO27318	Primary tumour - solid tissue	LUSC-US	Lung squamous cell carcinoma
SP58342	LUSC-US	83261	4.92044162264341	48191	TCGA-66-2759-01A	DO27326	Primary tumour - solid tissue	LUSC-US	Lung squamous cell carcinoma
SP58349	LUSC-US	57243	4.75772238625658	48191	TCGA-66-2793-01A	DO27334	Primary tumour - solid tissue	LUSC-US	Lung squamous cell carcinoma
SP5844	BRCA-US	9195	3.9635517335741	11847	TCGA-E2-A1LK-01A	DO2719	Primary tumour - solid tissue	BRCA-US	Breast invasive carcinoma
SP58612	LUSC-US	38116	4.58110731827593	48191	TCGA-60-2719-01A	DO27453	Primary tumour - solid tissue	LUSC-US	Lung squamous cell carcinoma
SP58882	LUSC-US	30367	4.48240188945529	48191	TCGA-77-6843-01A	DO27588	Primary tumour - solid tissue	LUSC-US	Lung squamous cell carcinoma
SP58991	LUSC-US	33629	4.52671395322189	48191	TCGA-77-7139-01A	DO27636	Primary tumour - solid tissue	LUSC-US	Lung squamous cell carcinoma
SP59245	LUSC-US	65009	4.81297348556229	48191	TCGA-66-2766-01A	DO27747	Primary tumour - solid tissue	LUSC-US	Lung squamous cell carcinoma
SP5980	BRCA-US	15511	4.19063979784468	11847	TCGA-AN-A0AT-01A	DO2783	Primary tumour - solid tissue	BRCA-US	Breast invasive carcinoma
SP6115	BRCA-US	6509	3.81351427154188	11847	TCGA-EW-A1P8-01A	DO2842	Primary tumour - solid tissue	BRCA-US	Breast invasive carcinoma
SP6223	BRCA-US	12519	4.09756963943137	11847	TCGA-BH-A0WA-01A	DO2897	Primary tumour - solid tissue	BRCA-US	Breast invasive carcinoma
SP6429	BRCA-US	14360	4.15715443990628	11847	TCGA-A2-A0D0-01A	DO2995	Primary tumour - solid tissue	BRCA-US	Breast invasive carcinoma
SP6519	BRCA-US	6651	3.82288694783415	11847	TCGA-A1-A0SM-01A	DO3037	Primary tumour - solid tissue	BRCA-US	Breast invasive carcinoma
SP6673	BRCA-US	28622	4.45669997738379	11847	TCGA-A8-A08L-01A	DO3110	Primary tumour - solid tissue	BRCA-US	Breast invasive carcinoma
SP6730	BRCA-US	8318	3.92001891602891	11847	TCGA-A8-A08S-01A	DO3140	Primary tumour - solid tissue	BRCA-US	Breast invasive carcinoma
SP6766	BRCA-US	6799	3.83244504117411	11847	TCGA-AO-A12H-01A	DO3158	Primary tumour - solid tissue	BRCA-US	Breast invasive carcinoma
SP6813	BRCA-US	16000	4.20411998265593	11847	TCGA-C8-A12Q-01A	DO3182	Primary tumour - solid tissue	BRCA-US	Breast invasive carcinoma
SP6825	BRCA-US	19943	4.29979048925373	11847	TCGA-A8-A09I-01A	DO3188	Primary tumour - solid tissue	BRCA-US	Breast invasive carcinoma
SP7291	BRCA-US	6887	3.83803008298532	11847	TCGA-AN-A0XR-01A	DO3412	Primary tumour - solid tissue	BRCA-US	Breast invasive carcinoma
SP7378	BRCA-US	7633	3.8826952623816	11847	TCGA-AO-A03L-01A	DO3458	Primary tumour - solid tissue	BRCA-US	Breast invasive carcinoma
SP7421	BRCA-US	22037	4.34315247166226	11847	TCGA-B6-A0RE-01A	DO3482	Primary tumour - solid tissue	BRCA-US	Breast invasive carcinoma
SP7456	BRCA-US	6803	3.83270047096057	11847	TCGA-A2-A3KC-01A	DO3500	Primary tumour - solid tissue	BRCA-US	Breast invasive carcinoma
SP7692	BRCA-US	27766	4.44351331932349	11847	TCGA-A2-A0EY-01A	DO3614	Primary tumour - solid tissue	BRCA-US	Breast invasive carcinoma
SP7785	BRCA-US	14652	4.16589690999251	11847	TCGA-BH-A0BW-01A	DO3662	Primary tumour - solid tissue	BRCA-US	Breast invasive carcinoma
SP8085	BRCA-US	7390	3.86864443839483	11847	TCGA-C8-A130-01A	DO3804	Primary tumour - solid tissue	BRCA-US	Breast invasive carcinoma
SP8157	BRCA-US	8241	3.91597991414022	11847	TCGA-GM-A2DF-01A	DO3840	Primary tumour - solid tissue	BRCA-US	Breast invasive carcinoma
SP8229	BRCA-US	8243	3.9160852998437	11847	TCGA-E2-A14X-01A	DO3874	Primary tumour - solid tissue	BRCA-US	Breast invasive carcinoma
SP8394	BRCA-US	8388	3.92365842179331	11847	TCGA-A2-A0D1-01A	DO3958	Primary tumour - solid tissue	BRCA-US	Breast invasive carcinoma
SP83967	STAD-US	14832	4.17119971680042	17286	TCGA-FP-7998-01A	DO38190	Primary tumour - solid tissue	STAD-US	Stomach adenocarcinoma
SP84056	STAD-US	15193	4.18164353783935	17286	TCGA-HF-7136-01A	DO38226	Primary tumour - solid tissue	STAD-US	Stomach adenocarcinoma
SP84062	STAD-US	7874	3.89619541045421	17286	TCGA-BR-6564-01A	DO38229	Primary tumour - solid tissue	STAD-US	Stomach adenocarcinoma
SP84086	STAD-US	8494	3.92911225665466	17286	TCGA-D7-6519-01A	DO38238	Primary tumour - solid tissue	STAD-US	Stomach adenocarcinoma
SP84384	STAD-US	134821	5.12975754408204	17286	TCGA-CG-5723-01A	DO38376	Primary tumour - solid tissue	STAD-US	Stomach adenocarcinoma
SP84392	STAD-US	121285	5.0838070925397	17286	TCGA-CG-4442-01A	DO38380	Primary tumour - solid tissue	STAD-US	Stomach adenocarcinoma
SP84408	STAD-US	9504	3.97790642763712	17286	TCGA-BR-7722-01A	DO38388	Primary tumour - solid tissue	STAD-US	Stomach adenocarcinoma
SP84439	STAD-US	453327	5.65641158625879	17286	TCGA-BR-6452-01A	DO38404	Primary tumour - solid tissue	STAD-US	Stomach adenocarcinoma
SP84491	STAD-US	74577	4.87260490906483	17286	TCGA-D7-6822-01A	DO38423	Primary tumour - solid tissue	STAD-US	Stomach adenocarcinoma
SP84687	STAD-US	19771	4.29602863610672	17286	TCGA-D7-6518-01A	DO38519	Primary tumour - solid tissue	STAD-US	Stomach adenocarcinoma
SP84719	STAD-US	16476	4.21685178328438	17286	TCGA-CG-4474-01A	DO38535	Primary tumour - solid tissue	STAD-US	Stomach adenocarcinoma
SP84743	STAD-US	67072	4.82654125663159	17286	TCGA-D7-6528-01A	DO38547	Primary tumour - solid tissue	STAD-US	Stomach adenocarcinoma
SP84858	STAD-US	17999	4.25524837696186	17286	TCGA-D7-6815-01A	DO38603	Primary tumour - solid tissue	STAD-US	Stomach adenocarcinoma
SP84922	STAD-US	74704	4.87334385658673	17286	TCGA-D7-6527-01A	DO38635	Primary tumour - solid tissue	STAD-US	Stomach adenocarcinoma
SP84962	STAD-US	10764	4.03197368909172	17286	TCGA-BR-6456-01A	DO38655	Primary tumour - solid tissue	STAD-US	Stomach adenocarcinoma
SP84982	STAD-US	74805	4.87393062727404	17286	TCGA-BR-4280-01A	DO38663	Primary tumour - solid tissue	STAD-US	Stomach adenocarcinoma
SP84998	STAD-US	14320	4.15594301797184	17286	TCGA-BR-A4J4-01A	DO38671	Primary tumour - solid tissue	STAD-US	Stomach adenocarcinoma
SP85122	STAD-US	96215	4.98324278419374	17286	TCGA-F1-6177-01A	DO38727	Primary tumour - solid tissue	STAD-US	Stomach adenocarcinoma
SP85130	STAD-US	17286	4.23769450866406	17286	TCGA-F1-6875-01A	DO38731	Primary tumour - solid tissue	STAD-US	Stomach adenocarcinoma
SP85222	STAD-US	10292	4.01249977753831	17286	TCGA-CD-5799-01A	DO38775	Primary tumour - solid tissue	STAD-US	Stomach adenocarcinoma
SP85230	STAD-US	15348	4.18605179052628	17286	TCGA-CG-4443-01A	DO38779	Primary tumour - solid tissue	STAD-US	Stomach adenocarcinoma
SP85251	STAD-US	10748	4.03132765776113	17286	TCGA-BR-4255-01A	DO38791	Primary tumour - solid tissue	STAD-US	Stomach adenocarcinoma
SP8532	BRCA-US	21908	4.34060273225675	11847	TCGA-E2-A1LG-01A	DO4018	Primary tumour - solid tissue	BRCA-US	Breast invasive carcinoma
SP85339	STAD-US	15289	4.1843790806586	17286	TCGA-IN-7806-01A	DO38831	Primary tumour - solid tissue	STAD-US	Stomach adenocarcinoma
SP85379	STAD-US	35080	4.545059584694	17286	TCGA-CG-5724-01A	DO38847	Primary tumour - solid tissue	STAD-US	Stomach adenocarcinoma
SP8564	BRCA-US	9792	3.99087140480149	11847	TCGA-A2-A0YG-01A	DO4036	Primary tumour - solid tissue	BRCA-US	Breast invasive carcinoma
SP8660	BRCA-US	16769	4.22450716472708	11847	TCGA-A7-A0CE-01A	DO4080	Primary tumour - solid tissue	BRCA-US	Breast invasive carcinoma
SP8795	BRCA-US	10854	4.03558981724346	11847	TCGA-B6-A0I1-01A	DO4138	Primary tumour - solid tissue	BRCA-US	Breast invasive carcinoma
SP8831	BRCA-US	25546	4.40732290783964	11847	TCGA-AR-A256-01A	DO4155	Primary tumour - solid tissue	BRCA-US	Breast invasive carcinoma
SP8891	BRCA-US	12059	4.08131129515998	11847	TCGA-A8-A075-01A	DO4185	Primary tumour - solid tissue	BRCA-US	Breast invasive carcinoma
SP89389	UCEC-US	11187	4.04871363808097	16381	TCGA-BK-A0CC-01A	DO40806	Primary tumour - solid tissue	UCEC-US	Uterine corpus endometrial carcinoma
SP89443	UCEC-US	12948	4.11220269073054	16381	TCGA-B5-A0K8-01A	DO40831	Primary tumour - solid tissue	UCEC-US	Uterine corpus endometrial carcinoma
SP89519	UCEC-US	11312	4.05353939645282	16381	TCGA-AP-A0LO-01A	DO40867	Primary tumour - solid tissue	UCEC-US	Uterine corpus endometrial carcinoma
SP89651	UCEC-US	9171	3.96241669344575	16381	TCGA-AX-A06B-01A	DO40930	Primary tumour - solid tissue	UCEC-US	Uterine corpus endometrial carcinoma
SP89687	UCEC-US	13695	4.13656203658998	16381	TCGA-AP-A0L9-01A	DO40948	Primary tumour - solid tissue	UCEC-US	Uterine corpus endometrial carcinoma
SP8987	BRCA-US	15936	4.20237932107962	11847	TCGA-AO-A0J6-01A	DO4233	Primary tumour - solid tissue	BRCA-US	Breast invasive carcinoma
SP89909	UCEC-US	24981	4.39760981937796	16381	TCGA-A5-A0GG-01A	DO41056	Primary tumour - solid tissue	UCEC-US	Uterine corpus endometrial carcinoma
SP89957	UCEC-US	7873	3.89614025144202	16381	TCGA-AP-A0LH-01A	DO41080	Primary tumour - solid tissue	UCEC-US	Uterine corpus endometrial carcinoma
SP90125	UCEC-US	12419	4.09408662708319	16381	TCGA-AX-A2H5-01A	DO41157	Primary tumour - solid tissue	UCEC-US	Uterine corpus endometrial carcinoma
SP90209	UCEC-US	615306	5.78909115002089	16381	TCGA-AX-A0J1-01A	DO41199	Primary tumour - solid tissue	UCEC-US	Uterine corpus endometrial carcinoma
SP90245	UCEC-US	23975	4.3797586158427	16381	TCGA-AJ-A23M-01A	DO41217	Primary tumour - solid tissue	UCEC-US	Uterine corpus endometrial carcinoma
SP90269	UCEC-US	19082	4.28062389151291	16381	TCGA-B5-A11I-01A	DO41229	Primary tumour - solid tissue	UCEC-US	Uterine corpus endometrial carcinoma
SP90503	UCEC-US	12009	4.07950684482477	16381	TCGA-EO-A1Y8-01A	DO41343	Primary tumour - solid tissue	UCEC-US	Uterine corpus endometrial carcinoma
SP90629	UCEC-US	43636	4.6398449330816	16381	TCGA-E6-A1LZ-01A	DO41398	Primary tumour - solid tissue	UCEC-US	Uterine corpus endometrial carcinoma
SP90725	UCEC-US	6776	3.83097339732265	16381	TCGA-AP-A0LL-01A	DO41446	Primary tumour - solid tissue	UCEC-US	Uterine corpus endometrial carcinoma
SP90989	UCEC-US	47108	4.67309466638211	16381	TCGA-AP-A0LD-01A	DO41578	Primary tumour - solid tissue	UCEC-US	Uterine corpus endometrial carcinoma
SP91265	UCEC-US	20847	4.31904356639911	16381	TCGA-BK-A139-01A	DO41716	Primary tumour - solid tissue	UCEC-US	Uterine corpus endometrial carcinoma
SP91666	UCEC-US	11782	4.07121901839997	16381	TCGA-DI-A1NN-01A	DO41911	Primary tumour - solid tissue	UCEC-US	Uterine corpus endometrial carcinoma
SP91730	UCEC-US	22673	4.35550898802443	16381	TCGA-B5-A0JN-01A	DO41943	Primary tumour - solid tissue	UCEC-US	Uterine corpus endometrial carcinoma
SP92195	UCEC-US	13640	4.13481437032046	16381	TCGA-AP-A0L8-01A	DO42169	Primary tumour - solid tissue	UCEC-US	Uterine corpus endometrial carcinoma
SP92268	UCEC-US	8138	3.91051768551727	16381	TCGA-BS-A0TG-01A	DO42209	Primary tumour - solid tissue	UCEC-US	Uterine corpus endometrial carcinoma
SP92332	UCEC-US	17629	4.24622767776731	16381	TCGA-BS-A0V8-01A	DO42240	Primary tumour - solid tissue	UCEC-US	Uterine corpus endometrial carcinoma
SP92364	UCEC-US	131704	5.11959896517854	16381	TCGA-AP-A054-01A	DO42256	Primary tumour - solid tissue	UCEC-US	Uterine corpus endometrial carcinoma
SP92460	UCEC-US	35566	4.55103502415088	16381	TCGA-A5-A0G9-01A	DO42304	Primary tumour - solid tissue	UCEC-US	Uterine corpus endometrial carcinoma
SP9251	BRCA-US	9864	3.99405306358768	11847	TCGA-A7-A26G-01A	DO4359	Primary tumour - solid tissue	BRCA-US	Breast invasive carcinoma
SP92659	UCEC-US	304233	5.48320631997535	16381	TCGA-BS-A0TC-01A	DO42400	Primary tumour - solid tissue	UCEC-US	Uterine corpus endometrial carcinoma
SP92707	UCEC-US	9133	3.96061345764791	16381	TCGA-A5-A0GE-01A	DO42424	Primary tumour - solid tissue	UCEC-US	Uterine corpus endometrial carcinoma
SP92723	UCEC-US	8581	3.9335379019717	16381	TCGA-BS-A0TD-01A	DO42432	Primary tumour - solid tissue	UCEC-US	Uterine corpus endometrial carcinoma
SP92787	UCEC-US	9915	3.99629271854132	16381	TCGA-BG-A18C-01A	DO42464	Primary tumour - solid tissue	UCEC-US	Uterine corpus endometrial carcinoma
SP92931	UCEC-US	8729	3.9409644934928	16381	TCGA-EY-A1GW-01A	DO42536	Primary tumour - solid tissue	UCEC-US	Uterine corpus endometrial carcinoma
SP92947	UCEC-US	7685	3.88564387183576	16381	TCGA-AX-A1CI-01A	DO42544	Primary tumour - solid tissue	UCEC-US	Uterine corpus endometrial carcinoma
SP93227	UCEC-US	1014969	6.00645277788023	16381	TCGA-AP-A051-01A	DO42673	Primary tumour - solid tissue	UCEC-US	Uterine corpus endometrial carcinoma
SP93540	UCEC-US	81217	4.90964694344621	16381	TCGA-B5-A11H-01A	DO42825	Primary tumour - solid tissue	UCEC-US	Uterine corpus endometrial carcinoma
SP93772	UCEC-US	10120	4.00518051250378	16381	TCGA-D1-A17K-01A	DO42937	Primary tumour - solid tissue	UCEC-US	Uterine corpus endometrial carcinoma
SP94060	UCEC-US	9540	3.9795483747041	16381	TCGA-D1-A16G-01A	DO43074	Primary tumour - solid tissue	UCEC-US	Uterine corpus endometrial carcinoma
SP94236	UCEC-US	46843	4.67064470112543	16381	TCGA-EY-A1GS-01A	DO43162	Primary tumour - solid tissue	UCEC-US	Uterine corpus endometrial carcinoma
SP9433	BRCA-US	18870	4.27577190016493	11847	TCGA-E2-A152-01A	DO4449	Primary tumour - solid tissue	BRCA-US	Breast invasive carcinoma
SP94332	UCEC-US	16255	4.21098697383215	16381	TCGA-A5-A0GJ-01A	DO43210	Primary tumour - solid tissue	UCEC-US	Uterine corpus endometrial carcinoma
SP94348	UCEC-US	52296	4.71846847195786	16381	TCGA-AX-A05S-01A	DO43218	Primary tumour - solid tissue	UCEC-US	Uterine corpus endometrial carcinoma
SP94540	UCEC-US	12148	4.08450478324623	16381	TCGA-B5-A0K3-01A	DO43314	Primary tumour - solid tissue	UCEC-US	Uterine corpus endometrial carcinoma
SP94588	UCEC-US	13759	4.13858687065358	16381	TCGA-AX-A1C8-01A	DO43338	Primary tumour - solid tissue	UCEC-US	Uterine corpus endometrial carcinoma
SP94661	UCEC-US	8574	3.93318347917461	16381	TCGA-AP-A053-01A	DO43378	Primary tumour - solid tissue	UCEC-US	Uterine corpus endometrial carcinoma
SP94741	UCEC-US	53568	4.72890543197715	16381	TCGA-AP-A0LE-01A	DO43418	Primary tumour - solid tissue	UCEC-US	Uterine corpus endometrial carcinoma
SP9481	BRCA-US	4843	3.68511446904654	11847	TCGA-E2-A15H-01A	DO4473	Primary tumour - solid tissue	BRCA-US	Breast invasive carcinoma
SP94917	UCEC-US	47787	4.67930976698571	16381	TCGA-BS-A0TE-01A	DO43506	Primary tumour - solid tissue	UCEC-US	Uterine corpus endometrial carcinoma
SP94933	UCEC-US	78334	4.8939503036596	16381	TCGA-B5-A11G-01A	DO43514	Primary tumour - solid tissue	UCEC-US	Uterine corpus endometrial carcinoma
SP95126	UCEC-US	35097	4.54526999569296	16381	TCGA-AP-A0LF-01A	DO43610	Primary tumour - solid tissue	UCEC-US	Uterine corpus endometrial carcinoma
SP95222	UCEC-US	19659	4.2935614226758	16381	TCGA-AP-A0LI-01A	DO43658	Primary tumour - solid tissue	UCEC-US	Uterine corpus endometrial carcinoma
SP95406	UCEC-US	10872	4.03630944372444	16381	TCGA-BS-A0U9-01B	DO43739	Primary tumour - solid tissue	UCEC-US	Uterine corpus endometrial carcinoma
SP95454	UCEC-US	31883	4.50355917916532	16381	TCGA-A5-A0GA-01A	DO43763	Primary tumour - solid tissue	UCEC-US	Uterine corpus endometrial carcinoma
SP95550	UCEC-US	16507	4.21766815128628	16381	TCGA-D1-A1NU-01A	DO43811	Primary tumour - solid tissue	UCEC-US	Uterine corpus endometrial carcinoma
SP95646	UCEC-US	20834	4.31877265982548	16381	TCGA-B5-A1MY-01A	DO43859	Primary tumour - solid tissue	UCEC-US	Uterine corpus endometrial carcinoma
SP96147	BRCA-US	8038	3.90514800185602	11847	TCGA-A2-A3XX-01A	DO44103	Primary tumour - solid tissue	BRCA-US	Breast invasive carcinoma
SP96163	BRCA-US	14914	4.17359413875463	11847	TCGA-GM-A3XL-01A	DO44111	Primary tumour - solid tissue	BRCA-US	Breast invasive carcinoma
SP9648	BRCA-US	24193	4.3836897254376	11847	TCGA-B6-A0I6-01A	DO4557	Primary tumour - solid tissue	BRCA-US	Breast invasive carcinoma
SP96511	BRCA-US	20408	4.30980044560173	11847	TCGA-A2-A3Y0-01A	DO44273	Primary tumour - solid tissue	BRCA-US	Breast invasive carcinoma
SP98053	LIHC-US	17741	4.24897809589265	14160.5	TCGA-FV-A23B-01A	DO44872	Primary tumour - solid tissue	LIHC-US	Liver hepatocellular carcinoma
SP98060	LIHC-US	5178	3.71416204609885	14160.5	TCGA-DD-A3A6-01A	DO44875	Primary tumour - solid tissue	LIHC-US	Liver hepatocellular carcinoma
SP98065	LIHC-US	15209	4.18210065989395	14160.5	TCGA-FV-A4ZQ-01A	DO44877	Primary tumour - solid tissue	LIHC-US	Liver hepatocellular carcinoma
SP98078	LIHC-US	20174	4.30479201649223	14160.5	TCGA-DD-A3A8-01A	DO44883	Primary tumour - solid tissue	LIHC-US	Liver hepatocellular carcinoma
SP98082	LIHC-US	13011	4.11431067686842	14160.5	TCGA-DD-A4NG-01A	DO44885	Primary tumour - solid tissue	LIHC-US	Liver hepatocellular carcinoma
SP98090	LIHC-US	71926	4.85688590867794	14160.5	TCGA-DD-A3A9-01A	DO44888	Primary tumour - solid tissue	LIHC-US	Liver hepatocellular carcinoma
SP98092	LIHC-US	10480	4.02036128264771	14160.5	TCGA-DD-A4NE-01A	DO44889	Primary tumour - solid tissue	LIHC-US	Liver hepatocellular carcinoma
SP98096	LIHC-US	18990	4.27852496473702	14160.5	TCGA-FV-A495-01A	DO44890	Primary tumour - solid tissue	LIHC-US	Liver hepatocellular carcinoma
SP9816	BRCA-US	12124	4.08364592769558	11847	TCGA-BH-A0AV-01A	DO4635	Primary tumour - solid tissue	BRCA-US	Breast invasive carcinoma
SP98164	LIHC-US	21196	4.32625391084229	14160.5	TCGA-FV-A2QQ-01A	DO44919	Primary tumour - solid tissue	LIHC-US	Liver hepatocellular carcinoma
SP98192	LIHC-US	7932	3.89938270553326	14160.5	TCGA-DD-A4NA-01A	DO44930	Primary tumour - solid tissue	LIHC-US	Liver hepatocellular carcinoma
SP98265	LIHC-US	24089	4.38181877162573	14160.5	TCGA-FV-A496-01A	DO44966	Primary tumour - solid tissue	LIHC-US	Liver hepatocellular carcinoma
SP98289	LIHC-US	36589	4.56335054011201	14160.5	TCGA-ED-A459-01A	DO44974	Primary tumour - solid tissue	LIHC-US	Liver hepatocellular carcinoma
SP98297	LIHC-US	18168	4.25930712121168	14160.5	TCGA-G3-A5SL-01A	DO44978	Primary tumour - solid tissue	LIHC-US	Liver hepatocellular carcinoma
SP98305	LIHC-US	20330	4.30813737863804	14160.5	TCGA-DD-A3A7-01A	DO44982	Primary tumour - solid tissue	LIHC-US	Liver hepatocellular carcinoma
SP98313	LIHC-US	11778	4.07107154998365	14160.5	TCGA-DD-A4ND-01A	DO44986	Primary tumour - solid tissue	LIHC-US	Liver hepatocellular carcinoma
SP98327	LIHC-US	15083	4.1784877310474	14160.5	TCGA-FV-A3R2-01A	DO44994	Primary tumour - solid tissue	LIHC-US	Liver hepatocellular carcinoma
SP98359	LIHC-US	13264	4.1226745132062	14160.5	TCGA-FV-A3I0-01A	DO45009	Primary tumour - solid tissue	LIHC-US	Liver hepatocellular carcinoma
SP9930	BRCA-US	21682	4.33609934008509	11847	TCGA-EW-A1PB-01A	DO4695	Primary tumour - solid tissue	BRCA-US	Breast invasive carcinoma
SP9979	BRCA-US	5457	3.73695395378315	11847	TCGA-A2-A259-01A	DO4719	Primary tumour - solid tissue	BRCA-US	Breast invasive carcinoma
