# Supplementary material for: Cis-regulatory mutations associate with transcriptional and post-transcriptional deregulation of gene regulatory programs in cancers
Source: Nucleic Acids Res. 2022 Dec 8;50(21):12131–48. doi: 10.1093/nar/gkac1143 (PMC9757053; doi:10.1093/nar/gkac1143)
Supplement: gkac1143_Supplemental_Files [file gkac1143_supplemental_files.zip › Additional_file_3_predicted_genes_per_cohort.tsv]

hsa-mir-378a-3p	miRNA	ICGC All	TFBS
hsa-mir-155-5p	miRNA	ICGC ER-	TFBS
hsa-mir-17-3p	miRNA	ICGC ER-	TFBS
hsa-mir-17-5p	miRNA	ICGC ER-	TFBS
hsa-mir-18a-5p	miRNA	ICGC ER-	TFBS
hsa-mir-20a-5p	miRNA	ICGC ER-	TFBS
hsa-mir-21-5p	miRNA	ICGC ER-	TFBS
hsa-mir-590-5p	miRNA	ICGC ER-	TFBS
hsa-mir-629-3p	miRNA	ICGC ER-	TFBS
ABCA1	PCG	ICGC All	TFBS
ADCY2	PCG	ICGC All	TFBS
ADCY7	PCG	ICGC All	TFBS
ANAPC7	PCG	ICGC All	TFBS
ANK2	PCG	ICGC All	TFBS
ARTN	PCG	ICGC All	TFBS
ASF1B	PCG	ICGC All	TFBS
ASPM	PCG	ICGC All	TFBS
ATP6V0A1	PCG	ICGC All	TFBS
ATP6V1C1	PCG	ICGC All	TFBS
B4GALT1	PCG	ICGC All	TFBS
B4GALT3	PCG	ICGC All	TFBS
CAMK2D	PCG	ICGC All	TFBS
CAP1	PCG	ICGC All	TFBS
CAV1	PCG	ICGC All	TFBS
CCNE1	PCG	ICGC All	TFBS
CDC23	PCG	ICGC All	TFBS
CDK6	PCG	ICGC All	TFBS
CENPF	PCG	ICGC All	TFBS
CENPP	PCG	ICGC All	TFBS
CKS1B	PCG	ICGC All	TFBS
CLSPN	PCG	ICGC All	TFBS
COL18A1	PCG	ICGC All	TFBS
COMMD3	PCG	ICGC All	TFBS
CTLA4	PCG	ICGC All	TFBS
CXCR4	PCG	ICGC All	TFBS
DGKI	PCG	ICGC All	TFBS
DPP4	PCG	ICGC All	TFBS
E2F6	PCG	ICGC All	TFBS
EFNA1	PCG	ICGC All	TFBS
FBXO31	PCG	ICGC All	TFBS
FCGR3A	PCG	ICGC All	TFBS
FGF12	PCG	ICGC All	TFBS
FMOD	PCG	ICGC All	TFBS
GALNT1	PCG	ICGC All	TFBS
GALNT13	PCG	ICGC All	TFBS
GALNT14	PCG	ICGC All	TFBS
GINS2	PCG	ICGC All	TFBS
GNG11	PCG	ICGC All	TFBS
GRIN1	PCG	ICGC All	TFBS
GRIN2D	PCG	ICGC All	TFBS
HEY2	PCG	ICGC All	TFBS
HLA-B	PCG	ICGC All	TFBS
HLA-DRB5	PCG	ICGC All	TFBS
HMGA1	PCG	ICGC All	TFBS
HMMR	PCG	ICGC All	TFBS
HNRNPA0	PCG	ICGC All	TFBS
ICAM1	PCG	ICGC All	TFBS
IL12RB1	PCG	ICGC All	TFBS
ITGA2	PCG	ICGC All	TFBS
KARS	PCG	ICGC All	TFBS
KCNAB2	PCG	ICGC All	TFBS
KCNC4	PCG	ICGC All	TFBS
KCNQ5	PCG	ICGC All	TFBS
KCNS3	PCG	ICGC All	TFBS
KIF2C	PCG	ICGC All	TFBS
KNTC1	PCG	ICGC All	TFBS
KYNU	PCG	ICGC All	TFBS
MAF	PCG	ICGC All	TFBS
MAP2K4	PCG	ICGC All	LoF
MAP3K8	PCG	ICGC All	TFBS
MAPRE1	PCG	ICGC All	TFBS
MARCKS	PCG	ICGC All	TFBS
MCRS1	PCG	ICGC All	TFBS
MEF2A	PCG	ICGC All	TFBS
MELK	PCG	ICGC All	TFBS
MSH6	PCG	ICGC All	TFBS
MTHFD2L	PCG	ICGC All	TFBS
NCAPD2	PCG	ICGC All	TFBS
NCK2	PCG	ICGC All	TFBS
NCOA3	PCG	ICGC All	TFBS
NFYC	PCG	ICGC All	TFBS
NR2F6	PCG	ICGC All	TFBS
NRBP1	PCG	ICGC All	TFBS
NUP133	PCG	ICGC All	TFBS
NUP98	PCG	ICGC All	TFBS
PAX5	PCG	ICGC All	TFBS
PIK3AP1	PCG	ICGC All	TFBS
PLEK	PCG	ICGC All	TFBS
POLA2	PCG	ICGC All	TFBS
PRKAA1	PCG	ICGC All	TFBS
PRKACA	PCG	ICGC All	TFBS
PSMB9	PCG	ICGC All	TFBS
PSMD13	PCG	ICGC All	TFBS
PTCH1	PCG	ICGC All	TFBS
PTGER4	PCG	ICGC All	TFBS
PTK2B	PCG	ICGC All	TFBS
RAD51AP1	PCG	ICGC All	TFBS
RB1	PCG	ICGC All	LoF
REV3L	PCG	ICGC All	TFBS
RGS1	PCG	ICGC All	TFBS
RPA3	PCG	ICGC All	TFBS
RPL19	PCG	ICGC All	TFBS
RPL38	PCG	ICGC All	TFBS
RPL6	PCG	ICGC All	TFBS
RPL7A	PCG	ICGC All	TFBS
RPLP2	PCG	ICGC All	TFBS
RRAS	PCG	ICGC All	TFBS
SGMS1	PCG	ICGC All	TFBS
SLA2	PCG	ICGC All	TFBS
SMARCA5	PCG	ICGC All	TFBS
STAT6	PCG	ICGC All	TFBS
SYK	PCG	ICGC All	TFBS
TAF5L	PCG	ICGC All	TFBS
TAPBP	PCG	ICGC All	TFBS
TICAM1	PCG	ICGC All	TFBS
TNK1	PCG	ICGC All	TFBS
TOP1	PCG	ICGC All	TFBS
ZFPM1	PCG	ICGC All	TFBS
ZNF143	PCG	ICGC All	TFBS
ACD	PCG	ICGC ER-	TFBS
CALM2	PCG	ICGC ER-	TFBS
DHX9	PCG	ICGC ER-	TFBS
ETF1	PCG	ICGC ER-	TFBS
JUN	PCG	ICGC ER-	TFBS
LAMB1	PCG	ICGC ER-	TFBS
MEF2A	PCG	ICGC ER-	TFBS
RB1	PCG	ICGC ER-	LoF
RGS1	PCG	ICGC ER-	TFBS
SRSF1	PCG	ICGC ER-	TFBS
ANXA1	PCG	ICGC ER+	TFBS
ARHGAP35	PCG	ICGC ER+	TFBS
ATP6V1E2	PCG	ICGC ER+	TFBS
B4GALT5	PCG	ICGC ER+	TFBS
C4A	PCG	ICGC ER+	TFBS
CKS1B	PCG	ICGC ER+	TFBS
CREB3L4	PCG	ICGC ER+	TFBS
CTNNBL1	PCG	ICGC ER+	TFBS
CTSS	PCG	ICGC ER+	TFBS
CXCR4	PCG	ICGC ER+	TFBS
DARS	PCG	ICGC ER+	TFBS
DGKI	PCG	ICGC ER+	TFBS
FCER1G	PCG	ICGC ER+	TFBS
GALNT2	PCG	ICGC ER+	TFBS
HLA-B	PCG	ICGC ER+	TFBS
HLA-DRB5	PCG	ICGC ER+	TFBS
IL12RB1	PCG	ICGC ER+	TFBS
ITGA2	PCG	ICGC ER+	TFBS
MAP3K2	PCG	ICGC ER+	TFBS
MRPS7	PCG	ICGC ER+	TFBS
OAZ1	PCG	ICGC ER+	TFBS
PEX2	PCG	ICGC ER+	TFBS
PSMD9	PCG	ICGC ER+	TFBS
RPL18A	PCG	ICGC ER+	TFBS
RPL22	PCG	ICGC ER+	TFBS
RPL26	PCG	ICGC ER+	TFBS
RPL5	PCG	ICGC ER+	TFBS
SEC13	PCG	ICGC ER+	TFBS
SF3B1	PCG	ICGC ER+	TFBS
SFN	PCG	ICGC ER+	TFBS
SLC44A5	PCG	ICGC ER+	TFBS
TOP1	PCG	ICGC ER+	TFBS
TUBGCP3	PCG	ICGC ER+	TFBS
ZWINT	PCG	ICGC ER+	TFBS
hsa-mir-10a-3p::hsa-mir-10a	miRNA	BRCA-US	TFBS
hsa-mir-1247-3p::hsa-mir-1247	miRNA	BRCA-US	TFBS
hsa-mir-1247-5p::hsa-mir-1247	miRNA	BRCA-US	TFBS
hsa-mir-145-3p::hsa-mir-145	miRNA	BRCA-US	TFBS
hsa-mir-145-5p::hsa-mir-145	miRNA	BRCA-US	TFBS
hsa-mir-17-3p::hsa-mir-17	miRNA	BRCA-US	TFBS
hsa-mir-181c-3p::hsa-mir-181c	miRNA	BRCA-US	TFBS
hsa-mir-18a-3p::hsa-mir-18a	miRNA	BRCA-US	TFBS
hsa-mir-18a-5p::hsa-mir-18a	miRNA	BRCA-US	TFBS
hsa-mir-196b-3p::hsa-mir-196b	miRNA	BRCA-US	TFBS
hsa-mir-205-3p::hsa-mir-205	miRNA	BRCA-US	TFBS
hsa-mir-205-5p::hsa-mir-205	miRNA	BRCA-US	TFBS
hsa-mir-20a-3p::hsa-mir-20a	miRNA	BRCA-US	TFBS
hsa-mir-21-3p::hsa-mir-21	miRNA	BRCA-US	TFBS
hsa-mir-21-5p::hsa-mir-21	miRNA	BRCA-US	TFBS
hsa-mir-29a-3p::hsa-mir-29a	miRNA	BRCA-US	TFBS
hsa-mir-29a-5p::hsa-mir-29a	miRNA	BRCA-US	TFBS
hsa-mir-339-5p::hsa-mir-339	miRNA	BRCA-US	TFBS
hsa-mir-342-3p::hsa-mir-342	miRNA	BRCA-US	TFBS
hsa-mir-342-5p::hsa-mir-342	miRNA	BRCA-US	TFBS
hsa-mir-508-3p::hsa-mir-508	miRNA	BRCA-US	TFBS
hsa-mir-508-5p::hsa-mir-508	miRNA	BRCA-US	TFBS
hsa-mir-615-3p::hsa-mir-615	miRNA	BRCA-US	TFBS
hsa-mir-615-5p::hsa-mir-615	miRNA	BRCA-US	TFBS
hsa-mir-708-3p::hsa-mir-708	miRNA	BRCA-US	TFBS
hsa-mir-708-5p::hsa-mir-708	miRNA	BRCA-US	TFBS
hsa-mir-92a-1-5p::hsa-mir-92a-1	miRNA	BRCA-US	TFBS
ADAR	PCG	BRCA-US	TFBS
ADCY9	PCG	BRCA-US	TFBS
B4GALT3	PCG	BRCA-US	TFBS
BAMBI	PCG	BRCA-US	TFBS
CBLB	PCG	BRCA-US	TFBS
CDCA7	PCG	BRCA-US	TFBS
CDH1	PCG	BRCA-US	LoF
CLK2	PCG	BRCA-US	TFBS
CREBBP	PCG	BRCA-US	TFBS
CSNK2B	PCG	BRCA-US	TFBS
CTSS	PCG	BRCA-US	TFBS
CUL9	PCG	BRCA-US	TFBS
DUSP16	PCG	BRCA-US	TFBS
FLAD1	PCG	BRCA-US	TFBS
FUS	PCG	BRCA-US	TFBS
GATA3	PCG	BRCA-US	LoF
GNLY	PCG	BRCA-US	TFBS
HERC6	PCG	BRCA-US	TFBS
HGS	PCG	BRCA-US	TFBS
HNRNPA2B1	PCG	BRCA-US	TFBS
IL12RB1	PCG	BRCA-US	TFBS
KAT5	PCG	BRCA-US	TFBS
LIPA	PCG	BRCA-US	TFBS
LSM2	PCG	BRCA-US	TFBS
LYL1	PCG	BRCA-US	TFBS
MAP3K1	PCG	BRCA-US	LoF
MCM3	PCG	BRCA-US	TFBS
MDC1	PCG	BRCA-US	TFBS
MDM4	PCG	BRCA-US	TFBS
MED26	PCG	BRCA-US	TFBS
MSH5	PCG	BRCA-US	TFBS
MX1	PCG	BRCA-US	TFBS
NCOA6	PCG	BRCA-US	TFBS
PLA2G4A	PCG	BRCA-US	TFBS
PSMD3	PCG	BRCA-US	TFBS
PTPN12	PCG	BRCA-US	TFBS
RASA2	PCG	BRCA-US	TFBS
RASGEF1A	PCG	BRCA-US	TFBS
RELA	PCG	BRCA-US	TFBS
RPS16	PCG	BRCA-US	TFBS
SEC16A	PCG	BRCA-US	TFBS
SENP3	PCG	BRCA-US	TFBS
SNW1	PCG	BRCA-US	TFBS
STK38	PCG	BRCA-US	TFBS
STK38L	PCG	BRCA-US	TFBS
TAF6	PCG	BRCA-US	TFBS
TOP1	PCG	BRCA-US	TFBS
TP53	PCG	BRCA-US	LoF
WDR83	PCG	BRCA-US	TFBS
hsa-let-7c-3p::hsa-let-7c	miRNA	HNSC-US	TFBS
hsa-mir-125b-2-3p::hsa-mir-125b-2	miRNA	HNSC-US	TFBS
hsa-mir-155-3p::hsa-mir-155	miRNA	HNSC-US	TFBS
hsa-mir-155-5p::hsa-mir-155	miRNA	HNSC-US	TFBS
hsa-mir-17-5p::hsa-mir-17	miRNA	HNSC-US	TFBS
hsa-mir-18a-5p::hsa-mir-18a	miRNA	HNSC-US	TFBS
hsa-mir-20a-3p::hsa-mir-20a	miRNA	HNSC-US	TFBS
hsa-mir-20a-5p::hsa-mir-20a	miRNA	HNSC-US	TFBS
hsa-mir-324-3p::hsa-mir-324	miRNA	HNSC-US	TFBS
hsa-mir-324-5p::hsa-mir-324	miRNA	HNSC-US	TFBS
hsa-mir-629-3p::hsa-mir-629	miRNA	HNSC-US	TFBS
hsa-mir-92a-1-5p::hsa-mir-92a-1	miRNA	HNSC-US	TFBS
ADAR	PCG	HNSC-US	TFBS
APLNR	PCG	HNSC-US	TFBS
ARAP2	PCG	HNSC-US	TFBS
CDCA7	PCG	HNSC-US	TFBS
CDKN2A	PCG	HNSC-US	LoF
CHRM3	PCG	HNSC-US	TFBS
CIRBP	PCG	HNSC-US	TFBS
CNOT6	PCG	HNSC-US	TFBS
CYC1	PCG	HNSC-US	TFBS
DCN	PCG	HNSC-US	TFBS
FUT8	PCG	HNSC-US	TFBS
GALC	PCG	HNSC-US	TFBS
GYPC	PCG	HNSC-US	TFBS
HNRNPA2B1	PCG	HNSC-US	TFBS
HNRNPM	PCG	HNSC-US	TFBS
IFI44	PCG	HNSC-US	TFBS
IRX1	PCG	HNSC-US	TFBS
MAN1B1	PCG	HNSC-US	TFBS
MAP2K7	PCG	HNSC-US	TFBS
MSH5	PCG	HNSC-US	TFBS
MYC	PCG	HNSC-US	TFBS
NIPBL	PCG	HNSC-US	LoF
NR2C2AP	PCG	HNSC-US	TFBS
NUP62	PCG	HNSC-US	TFBS
NXF1	PCG	HNSC-US	TFBS
PDZD2	PCG	HNSC-US	LoF
PPFIA1	PCG	HNSC-US	TFBS
PRKCA	PCG	HNSC-US	TFBS
PTBP1	PCG	HNSC-US	TFBS
RFX1	PCG	HNSC-US	TFBS
RPL8	PCG	HNSC-US	TFBS
SH3KBP1	PCG	HNSC-US	TFBS
SPRY2	PCG	HNSC-US	TFBS
TNIK	PCG	HNSC-US	TFBS
TP53	PCG	HNSC-US	LoF
TTN	PCG	HNSC-US	LoF
UBAP2L	PCG	HNSC-US	TFBS
VPS28	PCG	HNSC-US	TFBS
XPO5	PCG	HNSC-US	TFBS
ZHX2	PCG	HNSC-US	TFBS
hsa-mir-155-3p::hsa-mir-155	miRNA	LIHC-US	TFBS
hsa-mir-155-5p::hsa-mir-155	miRNA	LIHC-US	TFBS
hsa-mir-17-5p::hsa-mir-17	miRNA	LIHC-US	TFBS
hsa-mir-18a-3p::hsa-mir-18a	miRNA	LIHC-US	TFBS
hsa-mir-18a-5p::hsa-mir-18a	miRNA	LIHC-US	TFBS
hsa-mir-20a-3p::hsa-mir-20a	miRNA	LIHC-US	TFBS
hsa-mir-20a-5p::hsa-mir-20a	miRNA	LIHC-US	TFBS
hsa-mir-708-3p::hsa-mir-708	miRNA	LIHC-US	TFBS
hsa-mir-708-5p::hsa-mir-708	miRNA	LIHC-US	TFBS
hsa-mir-92a-1-5p::hsa-mir-92a-1	miRNA	LIHC-US	TFBS
ALB	PCG	LIHC-US	LoF
AXIN1	PCG	LIHC-US	LoF
CCT3	PCG	LIHC-US	TFBS
CD83	PCG	LIHC-US	TFBS
COL5A1	PCG	LIHC-US	TFBS
DLC1	PCG	LIHC-US	TFBS
EPHA3	PCG	LIHC-US	TFBS
ESCO1	PCG	LIHC-US	TFBS
FAU	PCG	LIHC-US	TFBS
RPL18A	PCG	LIHC-US	TFBS
RPL41	PCG	LIHC-US	TFBS
RPS25	PCG	LIHC-US	TFBS
hsa-mir-10a-3p::hsa-mir-10a	miRNA	LUAD-US	TFBS
hsa-mir-155-3p::hsa-mir-155	miRNA	LUAD-US	TFBS
hsa-mir-155-5p::hsa-mir-155	miRNA	LUAD-US	TFBS
hsa-mir-17-3p::hsa-mir-17	miRNA	LUAD-US	TFBS
hsa-mir-17-5p::hsa-mir-17	miRNA	LUAD-US	TFBS
hsa-mir-18a-3p::hsa-mir-18a	miRNA	LUAD-US	TFBS
hsa-mir-196a-3p::hsa-mir-196a-2	miRNA	LUAD-US	TFBS
hsa-mir-205-5p::hsa-mir-205	miRNA	LUAD-US	TFBS
hsa-mir-20a-3p::hsa-mir-20a	miRNA	LUAD-US	TFBS
hsa-mir-20a-5p::hsa-mir-20a	miRNA	LUAD-US	TFBS
hsa-mir-324-5p::hsa-mir-324	miRNA	LUAD-US	TFBS
hsa-mir-629-5p::hsa-mir-629	miRNA	LUAD-US	TFBS
hsa-mir-708-5p::hsa-mir-708	miRNA	LUAD-US	TFBS
hsa-mir-92a-1-5p::hsa-mir-92a-1	miRNA	LUAD-US	TFBS
ACVR2A	PCG	LUAD-US	TFBS
ANXA1	PCG	LUAD-US	TFBS
ARID1A	PCG	LUAD-US	TFBS
ARNT	PCG	LUAD-US	TFBS
ATP6V0E2	PCG	LUAD-US	TFBS
CDC5L	PCG	LUAD-US	TFBS
CHRM3	PCG	LUAD-US	TFBS
COL12A1	PCG	LUAD-US	TFBS
COL5A2	PCG	LUAD-US	TFBS
COL6A1	PCG	LUAD-US	TFBS
CSAD	PCG	LUAD-US	TFBS
CTSK	PCG	LUAD-US	TFBS
CTSS	PCG	LUAD-US	TFBS
DAXX	PCG	LUAD-US	TFBS
DNM1	PCG	LUAD-US	TFBS
DUSP1	PCG	LUAD-US	TFBS
EFNB2	PCG	LUAD-US	TFBS
EIF3H	PCG	LUAD-US	TFBS
ELL	PCG	LUAD-US	TFBS
ERCC5	PCG	LUAD-US	TFBS
GATA3	PCG	LUAD-US	TFBS
GFPT2	PCG	LUAD-US	TFBS
GJA1	PCG	LUAD-US	TFBS
GPC6	PCG	LUAD-US	TFBS
HNF4G	PCG	LUAD-US	TFBS
HNRNPL	PCG	LUAD-US	TFBS
HNRNPUL1	PCG	LUAD-US	TFBS
HORMAD1	PCG	LUAD-US	TFBS
HS3ST1	PCG	LUAD-US	TFBS
IKBKE	PCG	LUAD-US	TFBS
IPMK	PCG	LUAD-US	TFBS
ITGAM	PCG	LUAD-US	TFBS
ITGAX	PCG	LUAD-US	TFBS
ITPKC	PCG	LUAD-US	TFBS
KPNB1	PCG	LUAD-US	TFBS
LIF	PCG	LUAD-US	TFBS
LRRC14	PCG	LUAD-US	TFBS
MAP3K7	PCG	LUAD-US	TFBS
MDC1	PCG	LUAD-US	TFBS
MED9	PCG	LUAD-US	TFBS
MRPL22	PCG	LUAD-US	TFBS
MSRA	PCG	LUAD-US	TFBS
NDUFA4	PCG	LUAD-US	TFBS
NFYC	PCG	LUAD-US	TFBS
NR4A2	PCG	LUAD-US	TFBS
NRIP1	PCG	LUAD-US	TFBS
NUP107	PCG	LUAD-US	TFBS
PAF1	PCG	LUAD-US	TFBS
PDE4C	PCG	LUAD-US	TFBS
PDE4D	PCG	LUAD-US	TFBS
PIK3C3	PCG	LUAD-US	TFBS
PLEKHG2	PCG	LUAD-US	TFBS
PRKD1	PCG	LUAD-US	TFBS
PRPF3	PCG	LUAD-US	TFBS
PTPRC	PCG	LUAD-US	TFBS
RPL26	PCG	LUAD-US	TFBS
RPL30	PCG	LUAD-US	TFBS
RPLP2	PCG	LUAD-US	TFBS
RPS16	PCG	LUAD-US	TFBS
SENP3	PCG	LUAD-US	TFBS
SETDB1	PCG	LUAD-US	TFBS
SF3A1	PCG	LUAD-US	TFBS
SFI1	PCG	LUAD-US	TFBS
SKAP1	PCG	LUAD-US	TFBS
SNRPA	PCG	LUAD-US	TFBS
TNS3	PCG	LUAD-US	TFBS
TRIM26	PCG	LUAD-US	TFBS
TRIM28	PCG	LUAD-US	TFBS
UPF1	PCG	LUAD-US	TFBS
VPS28	PCG	LUAD-US	TFBS
hsa-mir-129-5p::hsa-mir-129-2	miRNA	LUSC-US	TFBS
hsa-mir-148b-5p::hsa-mir-148b	miRNA	LUSC-US	TFBS
hsa-mir-155-5p::hsa-mir-155	miRNA	LUSC-US	TFBS
hsa-mir-17-3p::hsa-mir-17	miRNA	LUSC-US	TFBS
hsa-mir-181c-3p::hsa-mir-181c	miRNA	LUSC-US	TFBS
hsa-mir-18a-3p::hsa-mir-18a	miRNA	LUSC-US	TFBS
hsa-mir-18a-5p::hsa-mir-18a	miRNA	LUSC-US	TFBS
hsa-mir-1911-3p::hsa-mir-1911	miRNA	LUSC-US	TFBS
hsa-mir-1911-5p::hsa-mir-1911	miRNA	LUSC-US	TFBS
hsa-mir-20a-3p::hsa-mir-20a	miRNA	LUSC-US	TFBS
hsa-mir-324-3p::hsa-mir-324	miRNA	LUSC-US	TFBS
hsa-mir-330-3p::hsa-mir-330	miRNA	LUSC-US	TFBS
hsa-mir-508-3p::hsa-mir-508	miRNA	LUSC-US	TFBS
hsa-mir-508-5p::hsa-mir-508	miRNA	LUSC-US	TFBS
hsa-mir-590-3p::hsa-mir-590	miRNA	LUSC-US	TFBS
hsa-mir-590-5p::hsa-mir-590	miRNA	LUSC-US	TFBS
hsa-mir-592::hsa-mir-592	miRNA	LUSC-US	TFBS
hsa-mir-629-3p::hsa-mir-629	miRNA	LUSC-US	TFBS
hsa-mir-708-3p::hsa-mir-708	miRNA	LUSC-US	TFBS
hsa-mir-887-5p::hsa-mir-887	miRNA	LUSC-US	TFBS
hsa-mir-92a-1-5p::hsa-mir-92a-1	miRNA	LUSC-US	TFBS
ANAPC2	PCG	LUSC-US	TFBS
CD47	PCG	LUSC-US	TFBS
CDH2	PCG	LUSC-US	TFBS
CDH8	PCG	LUSC-US	TFBS
CEBPB	PCG	LUSC-US	TFBS
CHRM3	PCG	LUSC-US	TFBS
COL21A1	PCG	LUSC-US	TFBS
COL6A3	PCG	LUSC-US	TFBS
CSNK1E	PCG	LUSC-US	TFBS
DCN	PCG	LUSC-US	TFBS
DIAPH2	PCG	LUSC-US	TFBS
EP400	PCG	LUSC-US	TFBS
GPC6	PCG	LUSC-US	TFBS
IRF4	PCG	LUSC-US	TFBS
ISG15	PCG	LUSC-US	TFBS
NCOA6	PCG	LUSC-US	TFBS
NRIP1	PCG	LUSC-US	TFBS
PFDN5	PCG	LUSC-US	TFBS
PIK3C3	PCG	LUSC-US	TFBS
PLA2G4A	PCG	LUSC-US	TFBS
PLCB1	PCG	LUSC-US	TFBS
PXN	PCG	LUSC-US	TFBS
RBM28	PCG	LUSC-US	TFBS
RGS18	PCG	LUSC-US	TFBS
RPL23A	PCG	LUSC-US	TFBS
RPL38	PCG	LUSC-US	TFBS
SNRNP70	PCG	LUSC-US	TFBS
SNX9	PCG	LUSC-US	TFBS
SUCLG1	PCG	LUSC-US	TFBS
TAB2	PCG	LUSC-US	TFBS
TLR4	PCG	LUSC-US	TFBS
VPS28	PCG	LUSC-US	TFBS
hsa-mir-155-3p::hsa-mir-155	miRNA	STAD-US	TFBS
hsa-mir-17-3p::hsa-mir-17	miRNA	STAD-US	TFBS
hsa-mir-17-5p::hsa-mir-17	miRNA	STAD-US	TFBS
hsa-mir-18a-3p::hsa-mir-18a	miRNA	STAD-US	TFBS
hsa-mir-18a-5p::hsa-mir-18a	miRNA	STAD-US	TFBS
hsa-mir-205-5p::hsa-mir-205	miRNA	STAD-US	TFBS
hsa-mir-20a-3p::hsa-mir-20a	miRNA	STAD-US	TFBS
hsa-mir-20a-5p::hsa-mir-20a	miRNA	STAD-US	TFBS
hsa-mir-574-5p::hsa-mir-574	miRNA	STAD-US	TFBS
hsa-mir-592::hsa-mir-592	miRNA	STAD-US	TFBS
hsa-mir-629-3p::hsa-mir-629	miRNA	STAD-US	TFBS
hsa-mir-708-5p::hsa-mir-708	miRNA	STAD-US	TFBS
hsa-mir-92a-1-5p::hsa-mir-92a-1	miRNA	STAD-US	TFBS
hsa-mir-9-5p::hsa-mir-9-2	miRNA	STAD-US	TFBS
ACVR2A	PCG	STAD-US	LoF
ACVR2A	PCG	STAD-US	TFBS
ADRM1	PCG	STAD-US	TFBS
C3orf58	PCG	STAD-US	TFBS
CHD2	PCG	STAD-US	TFBS
CHRM3	PCG	STAD-US	TFBS
CREB3L4	PCG	STAD-US	TFBS
CSNK1D	PCG	STAD-US	TFBS
EBF1	PCG	STAD-US	TFBS
EPHB2	PCG	STAD-US	LoF
GBE1	PCG	STAD-US	TFBS
HES1	PCG	STAD-US	TFBS
HNRNPR	PCG	STAD-US	TFBS
INO80E	PCG	STAD-US	TFBS
ITGA1	PCG	STAD-US	TFBS
KCNQ1	PCG	STAD-US	TFBS
KIF26A	PCG	STAD-US	LoF
LAMA4	PCG	STAD-US	TFBS
LY6G5B	PCG	STAD-US	TFBS
MAPK9	PCG	STAD-US	TFBS
NCOR2	PCG	STAD-US	TFBS
NR4A2	PCG	STAD-US	TFBS
NT5C	PCG	STAD-US	TFBS
NUDT12	PCG	STAD-US	TFBS
PDE4C	PCG	STAD-US	TFBS
PDS5B	PCG	STAD-US	LoF
PLA2G4A	PCG	STAD-US	TFBS
PLEC	PCG	STAD-US	TFBS
RPL22	PCG	STAD-US	LoF
RPL26	PCG	STAD-US	TFBS
RPL4	PCG	STAD-US	TFBS
RPLP2	PCG	STAD-US	TFBS
RPTOR	PCG	STAD-US	TFBS
SETDB1	PCG	STAD-US	TFBS
SNTB1	PCG	STAD-US	TFBS
STK11	PCG	STAD-US	TFBS
TEAD2	PCG	STAD-US	LoF
TGFBR2	PCG	STAD-US	TFBS
TNK2	PCG	STAD-US	LoF
TP53	PCG	STAD-US	LoF
TTK	PCG	STAD-US	LoF
ZFHX3	PCG	STAD-US	TFBS
hsa-mir-125b-2-3p::hsa-mir-125b-2	miRNA	UCEC-US	TFBS
hsa-mir-143-3p::hsa-mir-143	miRNA	UCEC-US	TFBS
hsa-mir-148b-5p::hsa-mir-148b	miRNA	UCEC-US	TFBS
hsa-mir-155-5p::hsa-mir-155	miRNA	UCEC-US	TFBS
hsa-mir-15a-3p::hsa-mir-15a	miRNA	UCEC-US	TFBS
hsa-mir-15a-5p::hsa-mir-15a	miRNA	UCEC-US	TFBS
hsa-mir-16-5p::hsa-mir-16-1	miRNA	UCEC-US	TFBS
hsa-mir-17-3p::hsa-mir-17	miRNA	UCEC-US	TFBS
hsa-mir-17-5p::hsa-mir-17	miRNA	UCEC-US	TFBS
hsa-mir-181c-3p::hsa-mir-181c	miRNA	UCEC-US	TFBS
hsa-mir-18a-3p::hsa-mir-18a	miRNA	UCEC-US	TFBS
hsa-mir-18a-5p::hsa-mir-18a	miRNA	UCEC-US	TFBS
hsa-mir-193b-5p::hsa-mir-193b	miRNA	UCEC-US	TFBS
hsa-mir-205-5p::hsa-mir-205	miRNA	UCEC-US	TFBS
hsa-mir-20a-3p::hsa-mir-20a	miRNA	UCEC-US	TFBS
hsa-mir-20a-5p::hsa-mir-20a	miRNA	UCEC-US	TFBS
hsa-mir-23a-3p::hsa-mir-23a	miRNA	UCEC-US	TFBS
hsa-mir-24-3p::hsa-mir-24-2	miRNA	UCEC-US	TFBS
hsa-mir-27a-3p::hsa-mir-27a	miRNA	UCEC-US	TFBS
hsa-mir-27a-5p::hsa-mir-27a	miRNA	UCEC-US	TFBS
hsa-mir-30a-3p::hsa-mir-30a	miRNA	UCEC-US	TFBS
hsa-mir-30b-3p::hsa-mir-30b	miRNA	UCEC-US	TFBS
hsa-mir-324-3p::hsa-mir-324	miRNA	UCEC-US	TFBS
hsa-mir-324-5p::hsa-mir-324	miRNA	UCEC-US	TFBS
hsa-mir-326::hsa-mir-326	miRNA	UCEC-US	TFBS
hsa-mir-339-5p::hsa-mir-339	miRNA	UCEC-US	TFBS
hsa-mir-342-5p::hsa-mir-342	miRNA	UCEC-US	TFBS
hsa-mir-503-3p::hsa-mir-503	miRNA	UCEC-US	TFBS
hsa-mir-503-5p::hsa-mir-503	miRNA	UCEC-US	TFBS
hsa-mir-508-3p::hsa-mir-508	miRNA	UCEC-US	TFBS
hsa-mir-508-5p::hsa-mir-508	miRNA	UCEC-US	TFBS
hsa-mir-509-3p::hsa-mir-509-3	miRNA	UCEC-US	TFBS
hsa-mir-592::hsa-mir-592	miRNA	UCEC-US	TFBS
hsa-mir-708-3p::hsa-mir-708	miRNA	UCEC-US	TFBS
hsa-mir-708-5p::hsa-mir-708	miRNA	UCEC-US	TFBS
hsa-mir-766-3p::hsa-mir-766	miRNA	UCEC-US	TFBS
hsa-mir-766-5p::hsa-mir-766	miRNA	UCEC-US	TFBS
hsa-mir-891a-3p::hsa-mir-891a	miRNA	UCEC-US	TFBS
hsa-mir-92a-1-5p::hsa-mir-92a-1	miRNA	UCEC-US	TFBS
hsa-mir-9-3p::hsa-mir-9-1	miRNA	UCEC-US	TFBS
AACS	PCG	UCEC-US	TFBS
ADORA1	PCG	UCEC-US	TFBS
AMT	PCG	UCEC-US	TFBS
ARID1A	PCG	UCEC-US	LoF
CCR7	PCG	UCEC-US	TFBS
HNRNPA1	PCG	UCEC-US	TFBS
INPP5E	PCG	UCEC-US	TFBS
JAK1	PCG	UCEC-US	LoF
JUNB	PCG	UCEC-US	TFBS
MAF	PCG	UCEC-US	TFBS
MCF2L	PCG	UCEC-US	TFBS
MED13L	PCG	UCEC-US	TFBS
NCAPD2	PCG	UCEC-US	TFBS
NUP62	PCG	UCEC-US	TFBS
PDE4D	PCG	UCEC-US	TFBS
PIK3C3	PCG	UCEC-US	TFBS
PLA2G4A	PCG	UCEC-US	TFBS
POU5F1	PCG	UCEC-US	TFBS
PTEN	PCG	UCEC-US	LoF
RPL22	PCG	UCEC-US	LoF
SOCS3	PCG	UCEC-US	TFBS
SP1	PCG	UCEC-US	TFBS
SP3	PCG	UCEC-US	TFBS
STAT3	PCG	UCEC-US	TFBS
STAT5A	PCG	UCEC-US	TFBS
SYK	PCG	UCEC-US	TFBS
TCF4	PCG	UCEC-US	TFBS
TGFB2	PCG	UCEC-US	TFBS
