# Supplementary material for: Cis-regulatory mutations associate with transcriptional and post-transcriptional deregulation of gene regulatory programs in cancers
Source: Nucleic Acids Res. 2022 Dec 8;50(21):12131–48. doi: 10.1093/nar/gkac1143 (PMC9757053; doi:10.1093/nar/gkac1143)
Supplement: gkac1143_Supplemental_Files [file gkac1143_supplemental_files.zip › Additional_file_4_selected_ICGC_samples.tsv]

Sample	ER	Project
X10010	negative	ICGC
X10011	negative	ICGC
X10014	negative	ICGC
X11326	negative	ICGC
X11327	negative	ICGC
X11336	positive	ICGC
X11337	positive	ICGC
X11338	positive	ICGC
X11339	positive	ICGC
X11340	positive	ICGC
X11341	positive	ICGC
X11342	positive	ICGC
X11352	positive	ICGC
X11355	positive	ICGC
X11357	positive	ICGC
X11359	positive	ICGC
X11360	positive	ICGC
X11361	positive	ICGC
X11364	positive	ICGC
X11365	positive	ICGC
X11366	positive	ICGC
X11367	positive	ICGC
X11368	positive	ICGC
X11369	positive	ICGC
X11372	positive	ICGC
X11374	positive	ICGC
X11375	positive	ICGC
X11380	positive	ICGC
X11381	positive	ICGC
X11383	positive	ICGC
X11384	positive	ICGC
X11385	positive	ICGC
X11386	positive	ICGC
X11389	positive	ICGC
X11391	positive	ICGC
X11393	positive	ICGC
X11394	positive	ICGC
X11396	positive	ICGC
X11397	positive	ICGC
X11399	positive	ICGC
X11402	positive	ICGC
X11743	positive	ICGC
X11744	positive	ICGC
X11745	positive	ICGC
X11750	positive	ICGC
X11751	negative	ICGC
X11756	positive	ICGC
X11760	positive	ICGC
X11762	negative	ICGC
X11818	positive	ICGC
X11819	positive	ICGC
X13296	negative	ICGC
X13297	negative	ICGC
X13298	negative	ICGC
X13299	negative	ICGC
X13302	positive	ICGC
X13304	positive	ICGC
X13306	positive	ICGC
X13307	positive	ICGC
X13310	positive	ICGC
X13311	negative	ICGC
X13312	positive	ICGC
X13416	positive	ICGC
X13418	negative	ICGC
X13419	positive	ICGC
X13420	positive	ICGC
X13422	positive	ICGC
X13424	positive	ICGC
X13426	positive	ICGC
X13427	positive	ICGC
X13428	negative	ICGC
X13619	positive	ICGC
X13622	negative	ICGC
X13623	positive	ICGC
X13625	positive	ICGC
X13626	positive	ICGC
X13629	positive	ICGC
X13631	positive	ICGC
X13752	positive	ICGC
X13754	positive	ICGC
X13755	positive	ICGC
X13761	positive	ICGC
X13766	positive	ICGC
X13768	positive	ICGC
X13770	positive	ICGC
X13771	positive	ICGC
X14432	positive	ICGC
X14437	positive	ICGC
X14439	positive	ICGC
X14441	positive	ICGC
X14442	positive	ICGC
X14460	positive	ICGC
X14461	positive	ICGC
X18017	negative	ICGC
X18020	negative	ICGC
X18022	negative	ICGC
X18024	negative	ICGC
X18031	negative	ICGC
X18037	negative	ICGC
X18259	positive	ICGC
X18730	positive	ICGC
X18734	positive	ICGC
X18748	positive	ICGC
X18749	positive	ICGC
X18751	positive	ICGC
X18754	positive	ICGC
X18775	positive	ICGC
X3989	positive	ICGC
X4069	positive	ICGC
X4072	positive	ICGC
X4261	positive	ICGC
X4266	positive	ICGC
X4267	positive	ICGC
X4604	positive	ICGC
X4606	positive	ICGC
X4607	positive	ICGC
X4613	positive	ICGC
X4833	negative	ICGC
X4836	negative	ICGC
X4841	negative	ICGC
X4845	negative	ICGC
X4847	negative	ICGC
X4951	positive	ICGC
X4953	positive	ICGC
X4955	negative	ICGC
X4957	positive	ICGC
X4958	positive	ICGC
X4959	positive	ICGC
X4962	positive	ICGC
X4967	positive	ICGC
X4969	positive	ICGC
X4970	positive	ICGC
X4971	positive	ICGC
X4975	negative	ICGC
X4976	positive	ICGC
X4977	negative	ICGC
X4981	positive	ICGC
X4982	positive	ICGC
X4983	positive	ICGC
X4985	positive	ICGC
X5928	positive	ICGC
X5930	negative	ICGC
X5932	negative	ICGC
X5934	negative	ICGC
X5936	positive	ICGC
X5937	positive	ICGC
X5942	negative	ICGC
X5945	negative	ICGC
X5946	positive	ICGC
X5947	positive	ICGC
X5948	negative	ICGC
X5950	negative	ICGC
X5956	positive	ICGC
X5959	positive	ICGC
X5960	positive	ICGC
X5961	positive	ICGC
X5964	positive	ICGC
X6041	positive	ICGC
X6042	positive	ICGC
X6043	positive	ICGC
X6046	negative	ICGC
X6406	negative	ICGC
X6409	negative	ICGC
X6411	negative	ICGC
X6413	negative	ICGC
X6417	positive	ICGC
X6422	positive	ICGC
X6466	positive	ICGC
X6684	negative	ICGC
X6719	positive	ICGC
X6720	positive	ICGC
X6721	positive	ICGC
X6722	negative	ICGC
X6727	negative	ICGC
X6728	negative	ICGC
X6730	negative	ICGC
X6732	negative	ICGC
X6733	negative	ICGC
X7199	positive	ICGC
X7206	positive	ICGC
X7211	negative	ICGC
X7214	positive	ICGC
X7215	positive	ICGC
X7217	negative	ICGC
X7218	positive	ICGC
X7219	positive	ICGC
X7220	negative	ICGC
X7221	positive	ICGC
X7238	positive	ICGC
X7240	positive	ICGC
X7248	negative	ICGC
X7250	negative	ICGC
X7316	negative	ICGC
X7321	negative	ICGC
X7426	negative	ICGC
X7428	negative	ICGC
X8609	positive	ICGC
X8611	negative	ICGC
X8612	positive	ICGC
X8614	positive	ICGC
X8615	positive	ICGC
X8618	positive	ICGC
X8620	positive	ICGC
X8622	positive	ICGC
X8623	positive	ICGC
X8828	positive	ICGC
X8830	negative	ICGC
X8832	negative	ICGC
X8965	negative	ICGC
X8977	positive	ICGC
X8978	positive	ICGC
X8979	positive	ICGC
X8980	positive	ICGC
X8981	positive	ICGC
X8982	negative	ICGC
X8984	negative	ICGC
X9000	positive	ICGC
X9001	positive	ICGC
X9002	positive	ICGC
X9004	negative	ICGC
X9063	positive	ICGC
X9064	negative	ICGC
X9065	positive	ICGC
X9067	positive	ICGC
X9464	positive	ICGC
X9539	positive	ICGC
X9541	positive	ICGC
X9544	positive	ICGC
X9567	positive	ICGC
X9568	negative	ICGC
X9569	positive	ICGC
X9570	positive	ICGC
X9571	negative	ICGC
X9572	positive	ICGC
X9573	positive	ICGC
X9574	positive	ICGC
X9575	negative	ICGC
X9578	positive	ICGC
X9579	negative	ICGC
X9582	positive	ICGC
X9584	negative	ICGC
X9585	negative	ICGC
X9589	positive	ICGC
X9592	negative	ICGC
X9593	positive	ICGC
X9597	positive	ICGC
X9599	positive	ICGC
X9606	positive	ICGC
X9754	positive	ICGC
X9755	positive	ICGC
X9759	positive	ICGC
X9761	positive	ICGC
X9842	positive	ICGC
X9844	positive	ICGC
X9845	positive	ICGC
X9847	positive	ICGC
